# Supplementary material for: Characterization of the genomic landscape of canine diffuse large B-cell lymphoma reveals recurrent H3K27M mutations linked to progression-free survival
Source: Sci Rep. 2025 Feb 8;15:4724. doi: 10.1038/s41598-025-89245-0 (PMC11807134; doi:10.1038/s41598-025-89245-0)
Supplement: Supplementary file 1 — Supplementary Material 1 [file 41598_2025_89245_MOESM1_ESM.xlsx]

## Sheet: Title
Characterization of the genomic landscape of canine diffuse large B-cell lymphoma reveals recurrent H3K27M mutations linked to progression-free survival

## Sheet: Sup_Table_S1
Supplementary Table S1: Canine patient metadata and criteria for sample removal from the analysis are presented. Sample quality control metrics from the normal and tumor samples, derived from the FastQC, BamQC, Samtools Stats, QualiMap, and MultiQC reports, are also included.
PFS = Progression Free Survival, OST = Overall Survival Time, PD = Progressive Disease, M = Million, ≥ 30X = Fraction of the genome with at least 30x coverage.
																	Sample QC metrics
																	Normal Samples									Tumor Samples
Patient ID	Breed	Sex	Neuter	Age (yrs)	Weight (kg)	Diagnosis	Treatment	Arm	PFS1	PFS Code	OST	OST Code	Date of Day 0	Date of PD	Date of PD#2	Date of Death	Error rate	M Non-Primary	M Reads Mapped	% Mapped	% Proper Pairs	M Total seqs	% GC	≥ 30X	Median coverage	Error rate	M Non-Primary	M Reads Mapped	% Mapped	% Proper Pairs	M Total seqs	% GC	≥ 30X	Median coverage	Sample Exclusion	Sample Exclusion Notes
dog-01-1	Mix	F	Y	10.5849	23.8	DLBCL	RV1001 + anti-CD20	1	152	1	1338	1	2018-12-21	2019-05-22	2021-07-20	2022-08-20	0.0053	12.6	1639.5	0.999	0.979	1641.4	0.42	0.964	88.0X	0.0058	12.3	1563.8	0.999	0.982	1565.7	0.42	0.96	85.0X
dog-02-1	Shepherd	F	Y	8.38359	13	DLBCL	RV1001 + anti-CD20	1	7	1	159	1	2018-12-19	2018-12-26	2019-02-18	2019-05-27	0.0043	3.1	454.2	0.999	0.987	454.4	0.42	0.165	23.0X	0.0061	9.4	1427.5	0.999	0.984	1429.4	0.42	0.955	76.0X
dog-03-1	Labrador Retriever	F	Y	10.0016	32.7	probable DLBCL	RV1001 + anti-CD20	1	7	1	61	1	2019-01-18	2019-01-25	2019-03-06	2019-03-20	0.0044	3.4	551.4	0.999	0.987	551.8	0.41	0.43	28.0X	0.0062	9.6	1491.7	0.999	0.985	1493.6	0.42	0.962	81.0X
dog-04-1	Great Pyrenees	M	Y	6.67239	31.4	DLBCL	RV1001 + anti-CD20	1	60	1	557	1	2019-01-18	2019-03-19	2019-09-11	2020-07-28	0.0047	2.9	439	0.999	0.985	439.4	0.41	0.148	23.0X	0.0063	12.1	1789.4	0.999	0.983	1791.8	0.41	0.963	97.0X
dog-05-1	Beagle	M	Y	11.3241	13.3	probable DLBCL	RV1001 + anti-CD20	1	21	1	143	1	2019-01-25	2019-02-15	2019-05-26	2019-06-17	0.0059	14.5	2000.5	0.998	0.981	2004.2	0.42	0.967	109.0X	0.0061	10.9	1463.9	0.999	0.981	1465.9	0.41	0.945	80.0X
dog-06-2	Whippet	F	Y	7.77018	10.5	Small to Intermediate BCL	Doxorubicin + KPT-9274 + anti-CD20	2	162	1	638	1	2019-04-08	2019-09-17	2020-03-02	2021-01-05	0.0055	12.5	618.6	0.997	0.971	620.8	0.42	0.572	31.0X	0.0059	9.09	1460.55	0.999	0.982	1462.05	0.416	0.9635	81.4X
dog-07-2	Shepherd	F	Y	6.0234	38.4	DLBCL	Doxorubicin + KPT-9274 + anti-CD20	2	175	1	637	1	2019-06-14	2019-12-06	2020-07-21	2021-03-12	0.0048	4.7	577.7	0.998	0.985	578.5	0.42	0.539	30.0X	0.0058	8.34005	1647	0.999	0.981	1648.89	0.416	0.9673	92.0X
dog-08-2	Pitbull	F	Y	10.749	30.8	DLBCL	Doxorubicin + KPT-9274 + anti-CD20	2	439	1	737	0	2019-06-28	2020-09-09	2021-07-04	2021-07-04	0.0053	2.4	388.7	0.999	0.984	389.3	0.42	0.072	20.0X	0.0063	9.08112	1563.89	0.9989	0.98	1565.67	0.414	0.9623	87.9X
dog-09-2	Mastiff	M	Y	6.05899	79.8	DLBCL	Doxorubicin + KPT-9274 + anti-CD20	2	59	1	62	0	2019-07-26	2019-09-23		2019-09-26	0.0053	7.1	728.7	0.998	0.977	729.8	0.42	0.856	41.0X	0.0067	8.54883	1462.93	0.9984	0.977	1465.22	0.4163	0.9567	81.7X
dog-10-2	Pitbull	F	Y	9.25686	21.5	DLBCL	Doxorubicin + KPT-9274 + anti-CD20	2	25	1	62	1	2019-08-09	2019-09-03	2019-10-04	2019-10-10	0.0053	4.9	669.4	0.999	0.982	670.4	0.43	0.814	38.0X	0.0063	10.0547	1636.32	0.9986	0.979	1638.54	0.4174	0.9642	91.3X
dog-11-2	Labrador Retriever	F	Y	7.9235	32.7	DLBCL	Doxorubicin + KPT-9274 + anti-CD20	2	296	1	889	1	2019-09-30	2020-07-22	2021-07-21	2022-03-07	0.005	4.4	631.6	0.999	0.982	632.5	0.43	0.757	35.0X	0.0062	8.1394	1550.67	0.9989	0.981	1552.34	0.4159	0.9626	87.3X
dog-12-2	Yorkshire Terrier	M	Y	9.82623	10.7	DLBCL	Doxorubicin + KPT-9274 + anti-CD20	2	82	1	149	1	2019-10-18	2020-01-08	2020-02-05	2020-03-15	0.0054	5.8	544.3	0.998	0.976	545.6	0.42	0.515	30.0X	0.006	8.34091	1519.8	0.9992	0.985	1520.99	0.4169	0.9579	85.9X
dog-13-3	German shepherd	M	Y	8.8626	25.3	DLBCL	Doxorubicin + TAK-981 (25 mg/m2 d0 only) + anti-CD20	3	97	1	300	1	2019-08-21	2019-11-26	2020-01-08	2020-06-16	0.0046	3.7	577.1	0.998	0.977	578.5	0.43	0.65	32.0X	0.0048	10.1	2047.6	0.999	0.984	2049.5	0.42	0.969	118.0X
dog-14-3	Bulldog	F	Y	6.02066	26.7	Diffuse intermediate B-cell lymphoma	Doxorubicin + TAK-981 (25 mg/m2 d0 only) + anti-CD20	3	77	1	292	1	2019-08-23	2019-11-08	2020-02-25	2020-06-10	0.0057	4.8	636.7	0.998	0.974	638	0.43	0.778	36.0X	0.0057	13.1	2220.2	0.999	0.98	2222.5	0.42	0.97	129.0X
dog-15-3	Golden retriever	M	Y	5.00763	19.6	DLBCL	Doxorubicin + TAK-981 (25 mg/m2 d0 only) + anti-CD20	3	98	1	408	0	2019-09-09	2019-12-16	2020-07-10	2020-10-21	0.0057	4.5	552.2	0.998	0.977	553.5	0.42	0.586	31.0X	0.0056	15	2593.4	0.999	0.983	2595.9	0.42	0.972	146.0X
dog-16-3	Newfoundland	F	Y	9	70.1	DLBCL	Doxorubicin + TAK-981 (25 mg/m2 d0 only) + anti-CD20	3									0.0053	4.5	448.1	0.996	0.972	449.7	0.42	0.204	24.0X	0.0055	11.9	2011.9	0.999	0.984	2013.8	0.42	0.967	112.0X	No survival data	No survival data available. Kept for mutational analysis but removed from survival analysis.
dog-17-3	Collie	M	Y	4.36696	18.3	DLBCL	Doxorubicin + TAK-981 (25 mg/m2 d0 only) + anti-CD20	3	354	1	816	1	2019-09-20	2020-09-08	2021-08-01	2021-12-14	0.0053	3.5	566.4	0.999	0.985	567.2	0.42	0.557	30.0X	0.0057	14.1	2149.1	0.999	0.984	2151.3	0.42	0.969	121.0X
dog-18-3	Springer Spaniel	M	Y	11.3	23.1	DLBCL	Doxorubicin + TAK-981 (25 mg/m2 d0 only) + anti-CD20	3									0.0056	3	448	0.999	0.985	448.4	0.42	0.241	25.0X	0.0057	10.2	1785.7	0.999	0.983	1787.6	0.42	0.963	101.0X	No survival data	No survival data available. Kept for mutational analysis but removed from survival analysis.
dog-19-3	Cattle dog	F	Y	10.2316	15.4	DLBCL	Doxorubicin + TAK-981 (25 mg/m2 d0 only) + anti-CD20	3	22	1	81	1	2019-10-28	2019-11-19		2020-01-17	0.005	1.2	174.3	0.996	0.981	175	0.43	0.002	5.0X	0.0055	11.2	1994.7	0.999	0.984	1996.7	0.42	0.965	112.0X	Contaminated sample	Likely contaminated tumor sample
dog-20-4	Pug	M	Y	11.6116	10.7	DLBCL	Doxorubicin + RV1001 + anti-CD20	4	146	1	682	1	2019-11-22	2020-04-16	2021-05-04	2021-10-04										0.0059	9.16899	1554.35	0.999	0.985	1555.6	0.4196	0.9608	86.5X	No normal	Normal sample was unavailable
dog-21-4	Pitbull	F	N	8.20288	36.3	DLBCL	Doxorubicin + RV1001 + anti-CD20	4	185	1	515	0	2019-11-26	2020-05-29	2020-11-20	2021-04-24	0.0048	5.2	586	0.999	0.978	586.7	0.42	0.626	32.0X	0.0059	7.53988	1356.7	0.999	0.985	1357.91	0.4181	0.9596	75.8X
dog-22-4	Mix	F	Y	3.06383	12.8	DLBCL	Doxorubicin + RV1001 + anti-CD20	4	489	1	901	1	2019-11-27	2021-05-17	2022-04-05	2022-05-16	0.0049	4.2	519.7	0.998	0.979	520.8	0.42	0.311	26.0X	0.0057	8.91203	1557.2	0.9993	0.985	1558.3	0.4175	0.9535	87.3X
dog-23-4	Labrador Retriever	M	Y	6.23433	34.7	DLBCL	Doxorubicin + RV1001 + anti-CD20	4	483	1	1009	0	2019-12-03	2021-03-29	2021-12-21	2022-09-07	0.0054	4.2	478.3	0.999	0.981	478.9	0.42	0.361	27.0X	0.0058	11.5032	2089.89	0.9989	0.983	2092.14	0.4167	0.9679	107.9X
dog-24-4	Jack Russel Terrier	F	Y	9.76611	10.8	DLBCL	Doxorubicin + RV1001 + anti-CD20	4	64	1	91	1	2019-12-05	2020-02-07	2020-02-03	2020-03-05	0.0055	4.3	505.8	0.996	0.975	508	0.42	0.247	25.0X	0.0058	8.02232	1432.37	0.9992	0.986	1433.51	0.421	0.9613	79.9X
dog-25-4	Scottish Terrier	M	N	5.00216	13.6	DLBCL	Doxorubicin + RV1001 + anti-CD20	4	14	1	18	1	2020-02-24	2020-03-09		2020-03-13	0.0058	3.5	526.5	0.998	0.978	527.6	0.42	0.527	30.0X	0.0059	10.7008	1719.64	0.9991	0.984	1721.18	0.418	0.962	95.1X
dog-26-5	Shetland Sheepdog	M	Y	4.29019	26.4	Small to Intermediate BCL	Doxorubicin + KPT-9274 + RV1001 + anti-CD20	5	223	1	473	0	2020-05-20	2020-12-29		2021-09-05	0.0054	6.7	572.2	0.997	0.978	573.8	0.43	0.329	26.8X	0.0061	14.6181	1727.17	0.9986	0.98	1729.64	0.4253	0.9658	89.5X
dog-27-5	Labrador Retriever	M	Y	7.27177	41.8	DLBCL	Doxorubicin + KPT-9274 + RV1001 + anti-CD20	5	500	1	1146	0	2020-06-19	2021-11-01		2023-08-09	0.0057	9.8	828.2	0.998	0.979	830.1	0.43	0.873	42.1X	0.0063	10.6949	1394.77	0.9983	0.979	1397.15	0.4161	0.953	71.1X	No match	snpSniffer revealed tumour-normal missmatch
dog-28-5	Mix	M	Y	8.00016	33.8	DLBCL	Doxorubicin + KPT-9274 + RV1001 + anti-CD20	5	196	1	269	0	2020-07-28	2021-02-09		2021-04-23	0.0058	15.5	757	0.997	0.972	758.9	0.42	0.809	37.2X	0.0066	11.4702	1372.86	0.9978	0.974	1375.94	0.415	0.9534	70.3X
dog-29-5	Cocker spaniel	F	Y	8.01659	13.8	DLBCL	Doxorubicin + KPT-9274 + RV1001 + anti-CD20	5	14	1	33	1	2020-08-10	2020-08-24		2020-09-12	0.005	6.9	631	0.999	0.983	631.8	0.43	0.619	32.2X	0.0062	10.0907	1384.91	0.9983	0.982	1387.26	0.4168	0.9586	70.8X
dog-30-5	Boxer	M	Y	13.1064	10.4	DLBCL	Doxorubicin + KPT-9274 + RV1001 + anti-CD20	5	18	1	112	1	2020-08-21	2020-09-08		2020-12-11	0.0053	10.4	922	0.999	0.982	923.3	0.43	0.904	47.3X	0.0059	12.0993	1447.4	0.9986	0.979	1449.48	0.4154	0.9554	73.3X
dog-31-5	Schnauzer	M	Y	10.1357	28.2	DLBCL	Doxorubicin + KPT-9274 + RV1001 + anti-CD20	5	198	1	364	1	2020-08-19	2021-03-05	2021-07-22	2021-08-18	0.0053	7.7	746.2	0.999	0.983	747.3	0.43	0.822	38.1X	0.0043	65.3641	1196.65	0.9994	0.974	1197.32	0.4316	0.9022	52.7X
dog-32-5	Golden retriever	M	Y	3.17597	30.8	DLBCL	Doxorubicin + KPT-9274 + RV1001 + anti-CD20	5	218	1	402	1	2020-09-23	2021-04-29	2021-09-13	2021-10-30	0.0055	6.7	748.4	0.999	0.982	749.5	0.43	0.834	38.9X	0.0064	9.90347	1299.22	0.9982	0.979	1301.57	0.4173	0.9484	68.4X
dog-33-5	Labrador Retriever	M	Y	7.56221	10.6	DLBCL	Doxorubicin + KPT-9274 + RV1001 + anti-CD20	5	196	1	345	1	2020-09-18	2021-04-02	2021-07-30	2021-08-29	0.0056	8.9	759.3	0.998	0.981	760.7	0.43	0.828	38.3X	0.0062	9.02524	1251.57	0.9985	0.983	1253.48	0.4215	0.9422	64.9X
dog-34-5	Pitbull	F	Y	2.52173	49.4	DLBCL	Doxorubicin + KPT-9274 + RV1001 + anti-CD20	5	174	1	255	1	2020-10-16	2021-04-08		2021-06-28	0.0054	10	963.7	0.998	0.982	965.4	0.43	0.942	49.2X	0.0057	14.4172	1431.16	0.9987	0.974	1433.06	0.4253	0.9612	73.0X	Hypermutated sample	Hypermutated sample, considered outlier (z-score = 4.77)
dog-35-5	Golden retriever	M	Y	10.7735	18.2	DLBCL	Doxorubicin + KPT-9274 + RV1001 + anti-CD20	5	160	0	160	0	2020-11-02	2021-04-11		2021-04-11	0.0053	10.7	408.6	0.995	0.965	410.6	0.43	0.029	20.8X	0.0063	11.4002	1476.93	0.9984	0.979	1479.34	0.4164	0.9564	75.1X
dog-36-5	Cocker spaniel	M	Y	5.92198	38.2	DLBCL	Doxorubicin + KPT-9274 + RV1001 + anti-CD20	5	275	1	859	1	2020-11-09	2021-08-11	2022-08-01	2023-03-18	0.0054	9.5	676.3	0.998	0.979	677.5	0.43	0.746	35.0X	0.006	9.86212	1171.31	0.9984	0.98	1173.24	0.4193	0.9371	60.9X
dog-37-5	Border collie	M	Y	7.45258	31	DLBCL	Doxorubicin + KPT-9274 + RV1001 + anti-CD20	5	477	1	833	0	2020-11-09	2022-03-01	2022-11-22	2023-02-20	0.0056	8.4	759.8	0.998	0.979	761.2	0.43	0.848	39.7X	0.0058	13.8797	1247.63	0.9983	0.967	1249.81	0.4163	0.9394	63.8X
dog-38-5	Doberman	F	N	12.003	23	DLBCL	Doxorubicin + KPT-9274 + RV1001 + anti-CD20	5	196	1	525	1	2020-11-10	2021-05-25	2021-11-18	2022-04-19	0.0054	8.1	837.7	0.999	0.981	839	0.43	0.918	43.4X	0.0066	10.1275	1383.24	0.9982	0.982	1385.79	0.4241	0.9617	72.3X	No match	snpSniffer revealed tumour-normal missmatch
dog-39-6	Labrador Retriever	M	Y	11.0119	34.8	DLBCL	Doxorubicin + TAK-981 (20–25 mg/m2) + anti-CD20	6	98	1	217	1	2020-11-25	2021-03-03	2021-05-06	2021-06-30										0.0063	12.6868	1652.66	0.9984	0.982	1655.24	0.4225	0.9628	84.4X	No normal	Normal sample was unavailable
dog-40-6	Mix	F	Y	11.2117	15.6	DLBCL	Doxorubicin + TAK-981 (20–25 mg/m2) + anti-CD20	6	98	1	204	1	2021-02-23	2021-06-01	2021-08-24	2021-09-15	0.0053	6.7	660.7	0.998	0.981	661.8	0.43	0.722	34.3X	0.0058	12.3681	1331.74	0.9983	0.972	1334	0.4161	0.958	66.9X
dog-41-6	Shiba Inu	M	Y	4.37529	18.6	DLBCL	Doxorubicin + TAK-981 (20–25 mg/m2) + anti-CD20	6	22	1	384	1	2021-03-09	2021-03-31	2022-11-02	2022-03-28	0.0059	10.7	909.8	0.998	0.98	911.3	0.43	0.899	46.6X	0.0063	13.8948	1425.8	0.9985	0.974	1427.98	0.4164	0.9535	72.9X
dog-42-6	Beagle	F	Y	9.12544	12.8	DLBCL	Doxorubicin + TAK-981 (20–25 mg/m2) + anti-CD20	6	214	1	523	1	2021-03-12	2021-10-12	2022-03-24	2022-08-17	0.0051	9.4	619.4	0.998	0.981	620.5	0.43	0.522	30.5X	0.0059	13.8392	1272.77	0.9983	0.966	1274.91	0.4161	0.9584	65.6X
dog-43-6	German shepherd	F	Y	7.00083	19.2	DLBCL	Doxorubicin + TAK-981 (20–25 mg/m2) + anti-CD20	6	863	0	863	0	2021-03-29	2023-08-09		2023-08-09	0.0041	31.3	689.4	0.998	0.971	690.5	0.42	0.696	33.9X	0.0051	8.76458	1250.7	0.9985	0.983	1252.53	0.4176	0.9594	64.4X
dog-44-6	Wheaton terrier	F	Y	7.74828	37.4	DLBCL	Doxorubicin + TAK-981 (20–25 mg/m2) + anti-CD20	6	315	1	675	1	2021-03-30	2022-02-08	2022-11-30	2023-02-03	0.0052	9.4	684.3	0.998	0.981	685.5	0.43	0.716	34.2X	0.0061	12.8412	1263.18	0.9982	0.968	1265.49	0.4155	0.9561	66.1X
dog-45-6	Rottweiler	F	Y	6.01244	42	DLBCL	Doxorubicin + TAK-981 (20–25 mg/m2) + anti-CD20	6	17	1	102	1	2021-04-16	2021-05-03	2021-06-02	2021-07-27	0.0052	18.4	637.9	0.996	0.964	640.4	0.42	0.403	28.6X	0.0061	11.1949	1389.57	0.9983	0.978	1391.88	0.4161	0.9578	71.3X
dog-46-6	Pug	M	Y	9.90301	12.4	DLBCL	Doxorubicin + TAK-981 (20–25 mg/m2) + anti-CD20	6	200	1	411	1	2021-04-30	2021-11-16	2022-03-08	2022-06-15	0.0057	7.9	805.1	0.998	0.981	806.7	0.43	0.866	41.2X	0.0061	9.96574	1261.87	0.9986	0.981	1263.62	0.4184	0.9397	64.8X
dog-47-6	Pitbull	F	Y	9.78254	33.4	DLBCL	Doxorubicin + TAK-981 (20–25 mg/m2) + anti-CD20	6	204	1	820	0	2021-05-11	2021-12-01		2023-08-09	0.0047	32.2	477.7	0.993	0.931	481	0.43	0.051	24.0X	0.0061	14.6997	1307.6	0.9982	0.959	1309.93	0.4147	0.9585	67.3X
dog-48-6	Basset hound	M	Y	9.72505	20.4	DLBCL	Doxorubicin + TAK-981 (20–25 mg/m2) + anti-CD20	6	22	1	89	1	2021-05-18	2021-06-09	2021-08-06	2021-08-15	0.0055	13.8	836	0.998	0.979	837.4	0.42	0.885	43.4X	0.006	11.2987	1283.54	0.9985	0.977	1285.48	0.4159	0.9408	65.6X
dog-49-6	Beagle	M	Y	4.33125	16.2	DLBCL	Doxorubicin + TAK-981 (20–25 mg/m2) + anti-CD20	6	146	1	466	1	2021-05-20	2021-10-13	2022-03-16	2022-08-29	0.0053	22.7	682.6	0.999	0.975	683.5	0.42	0.735	34.9X	0.0062	12.3304	1280.26	0.9983	0.968	1282.41	0.4172	0.9436	66.1X

## Sheet: Sup_Table_S2
Supplementary Table S2: Treatment protocols of each treatment arm.
Arm	Treatment Protocol
1	1E4-cIgGB anti-CD20 monoclonal antibody: (20 mg/kg for the first dose, then 10 mg/kg) q3w × 4 RV1001: 7.5–15 mg/kg PO 4 days on / 3 days off until relapse
2	1E4-cIgGB anti-CD20 monoclonal antibody: (20 mg/kg for the first dose, then 10 mg/kg) q3w × 4 Doxorubicin: 20–25 mg/m2 IV q3w × 4 KPT-9274: 4–4.5 mg/kg PO with doxorubicin
3	1E4-cIgGB anti-CD20 monoclonal antibody: (20 mg/kg for the first dose, then 10 mg/kg) q1w × 4 starting on day 7 Doxorubicin: 20–25 mg/m2 IV once on day 0 TAK-981: 2.5–3 mg/kg IV q1w × 4 starting on day 7
4	1E4-cIgGB anti-CD20 monoclonal antibody: (20 mg/kg for the first dose, then 10 mg/kg) q3w × 4 Doxorubicin: 20–25 mg/m2 IV q3w × 4 RV1001: 7.5–15 mg/kg PO 4 days on/3 days off for 3 months
5	1E4-cIgGB anti-CD20 monoclonal antibody: (20 mg/kg for the first dose, then 10 mg/kg) q3w × 4 Doxorubicin: 20–25 mg/m2 IV q3w × 4 KPT-9274: 4–4.5 mg/kg PO with doxorubicin RV1001: 7.5–15 mg/kg PO 4 days on/3 days off for 6 months
6	1E4-cIgGB anti-CD20 monoclonal antibody: 10–20 mg/kg IV (20 mg/kg for the first dose, then 10 mg/kg) Doxorubicin: 20 mg/m2 IV TAK-981: 2.5–3 mg/kg IV; three cycles of: day 0 (1E4-cIgGB/doxorubicin/TAK-981), day 7 (1E4-cIgGB/TAK-981), day 14 (No treatment)

## Sheet: Sup_Table_S3
Supplementary Table S3: Non-synonymous variants grouped by variant effect assigned by snpEff (v4.3t).
Variant annotation	Variant Count	%
Missense variant	964	79.4069
Frameshift variant	97	7.99012
Stop gained	69	5.68369
Splice donor variant & intron variant	16	1.31796
Disruptive inframe deletion	15	1.23558
Missense variant & splice region variant	14	1.15321
Splice acceptor variant & intron variant	12	0.988468
Conservative inframe deletion	6	0.494234
Frameshift variant & splice region variant	5	0.411862
Splice region variant	5	0.411862
Start lost	3	0.247117
Conservative inframe insertion	2	0.164745
Stop gained & splice region variant	2	0.164745
Disruptive inframe insertion	1	0.0823723
Frameshift variant & splice donor variant & splice region variant & intron variant	1	0.0823723
Frameshift variant & stop gained	1	0.0823723
Stop lost	1	0.0823723
Total	1214	100

## Sheet: Sup_Table_S4
Supplementary Table S4: Significantly Mutated Genes (SMGs). Output table of R package dNdScv (v.0.0.1.0). p-values were obtaned using the likelihood-ratio test, and q-values were obtained by Benjamini-Hodgberg's multiple testing correction.
Gene name	No. Samples	No. Mutations	n_syn	n_mis	n_non	n_spl	n_ind	wmis_cv	wnon_cv	wspl_cv	wind_cv	pmis_cv	ptrunc_cv	pallsubs_cv	pind_cv	qmis_cv	qtrunc_cv	qallsubs_cv	pglobal_cv	qglobal_cv
TRAF3	25	43	1	8	11	1	23	64.3977	1121.62	1121.62	3204.63	0.00220899	4.59e-14	2.61e-13	1.62e-10	0.885678	7.73e-10	4.4e-09	0	0
POT1	13	14	0	4	3	1	6	28.378	249.344	249.344	605.189	0.00218726	2.04e-06	1.24e-05	0.000107381	0.885678	0.0171841	0.0695151	2.85e-08	0.000240048
SETD2	10	12	2	1	2	3	7	0.480053	26.4607	26.4607	216.527	0.602033	0.000228205	3.23e-05	0.00102811	0.885678	0.961258	0.108793	6.05e-07	0.00339674
TBL1XR1	8	11	0	8	0	0	3	80.9556	0	0	461.824	2.81e-05	0.887577	0.000109031	0.000436054	0.105108	0.978127	0.262437	8.49e-07	0.00357705
FBXW7	13	19	1	17	1	0	1	123.932	59.1569	59.1569	105.006	1.26e-05	0.059246	7.16e-05	0.00589749	0.0709969	0.978127	0.200941	6.62e-06	0.0222954
Column name guide
dN/dS = Ratio of non-synonymous to synonymous mutations
gene_name = Gene name
No.Samples = Number of dogs with at least one mutation in gene
No.Mutations = Number of non-synonymous mutations
n_syn = Number of synonymous mutations
n_mis = Number of missense mutations
n_non = Number of nonsense mutations
n_spl = Number of splice mutations (not sure if just essential splice mutations or both splice region and essential splice)
n_ind = Number of insertions, deletions and complex mutations. Include dinucleotides
wmis_cv = maximum likelihood estimate of dN/dS ratio for missense mutations
wnon_cv = maximum likelihood estimate of dN/dS ratio for nonsense mutations
wspl_cv = maximum likelihood estimate of dN/dS ratio for splice mutations
wind_cv = maximum likelihood estimate of dN/dS ratio for indels/complex mutations
pmis_cv = p-value to accompany the dN/dS ratio for missense mutations
ptrunc_cv = p-value to accompany the dN/dS ratio for truncating mutations (nonsense and splice)
pallsubs_cv = p-value for combined missense, nonsense and splice mutations
pind_cv = p-value to accompany the dN/dS ratio for insertions/complex mutations
qmis_cv = FDR corrected pmis_cv
qtrunc_cv = FDR corrected ptrunc_cv
qallsubs_cv = FDR corrected pallsubs_cv
pglobal_cv = p-value for all mutation types
qglobal_cv = FDR corrected pglobal_cv

## Sheet: Sup_Table_S5
Supplementary Table S5: Recurrently Mutated Genes (RMGs). No. Samples is the total number of dogs with at least one mutation in a given gene, Mutation ratio is the No.Samples, divided by the number of dogs in the cohort (n = 43).
Gene	No. Samples	Mutation ratio	%
TRAF3	25	0.581395	58.1395
FBXW7	13	0.302326	30.2326
POT1	13	0.302326	30.2326
TP53	11	0.255814	25.5814
SETD2	10	0.232558	23.2558
DDX3X	8	0.186047	18.6047
TBL1XR1	8	0.186047	18.6047
H3C8	6	0.139535	13.9535
KDM6A	5	0.116279	11.6279
MEF2C	5	0.116279	11.6279
MYC	5	0.116279	11.6279
RARA	5	0.116279	11.6279
SUZ12	5	0.116279	11.6279
LOC119877878	4	0.0930233	9.30233
OGT	4	0.0930233	9.30233
PPP6C	4	0.0930233	9.30233
PTPRC	4	0.0930233	9.30233
ABCA13	3	0.0697674	6.97674
CAMK2D	3	0.0697674	6.97674
CIC	3	0.0697674	6.97674
DENND5B	3	0.0697674	6.97674
DNHD1	3	0.0697674	6.97674
PCDH15	3	0.0697674	6.97674
PCLO	3	0.0697674	6.97674
SMARCA4	3	0.0697674	6.97674
TTN	3	0.0697674	6.97674

## Sheet: Sup_Table_S6
Supplementary Table S6: Matrix including all coding mutations found in the cDLBCL cohort.
Chrom	Position	Ref	Alt	Sample	VAF	phyloP	Annotation	Impact	Gene	hgvs.c	hgvs.p
chr1	122060471	G	A	dog-21-4	0.486	-3.561	synonymous_variant	LOW	LOC119863924	c.1983C>T	p.Arg661Arg
chr1	112832807	G	A	dog-22-4	0.457	6.643	stop_gained	HIGH	CIC	c.1525C>T	p.Arg509*
chr1	112817654	A	AGAAGG	dog-22-4	0.405	0.129	frameshift_variant	HIGH	CIC	c.3944_3948dupCCTTC	p.Ser1317fs
chr1	56069781	G	A	dog-24-4	0.071	-0.176	missense_variant	MODERATE	AFDN	c.4205G>A	p.Ser1402Asn
chr1	113767974	C	A	dog-24-4	0.283	5.43	missense_variant&splice_region_variant	MODERATE	CYP2F1	c.1292C>A	p.Ala431Asp
chr1	117621038	C	T	dog-24-4	0.143	8.015	missense_variant	MODERATE	APLP1	c.1817G>A	p.Arg606His
chr1	87801065	T	A	dog-25-4	0.556	5.685	missense_variant	MODERATE	KLF9	c.523T>A	p.Cys175Ser
chr1	113048908	A	G	dog-25-4	0.127	5.957	missense_variant	MODERATE	GRIK5	c.1933A>G	p.Thr645Ala
chr1	117500024	G	A	dog-25-4	0.4	-0.32	missense_variant	MODERATE	THAP8	c.616G>A	p.Val206Ile
chr1	102825967	C	CG	dog-25-4	0.57	1.048	frameshift_variant	HIGH	EPN1	c.1279dupC	p.Arg427fs
chr1	101458189	G	A	dog-06-2	0.431	4.502	stop_gained	HIGH	LOC119870874	c.766C>T	p.Gln256*
chr1	118663059	G	A	dog-06-2	0.093	-4.228	synonymous_variant	LOW	WTIP	c.969C>T	p.Asn323Asn
chr1	49789403	G	A	dog-07-2	0.409	4.586	missense_variant	MODERATE	IGF2R	c.4354G>A	p.Glu1452Lys
chr1	110329996	G	A	dog-07-2	0.351	-0.48	missense_variant&splice_region_variant	MODERATE	CCDC61	c.1535C>T	p.Thr512Met
chr1	50196979	T	A	dog-08-2	0.417	6.027	missense_variant	MODERATE	MAP3K4	c.575T>A	p.Leu192His
chr1	119768793	C	T	dog-08-2	0.433	0.485	missense_variant	MODERATE	LRP3	c.2150G>A	p.Arg717Gln
chr1	108343703	G	T	dog-09-2	0.078	8.245	missense_variant&splice_region_variant	MODERATE	CA11	c.142G>T	p.Gly48Trp
chr1	68491520	G	A	dog-11-2	0.203	-0.632	synonymous_variant	LOW	LAMA2	c.4584G>A	p.Pro1528Pro
chr1	68616665	G	A	dog-11-2	0.425	2.115	missense_variant	MODERATE	LAMA2	c.7840G>A	p.Gly2614Arg
chr1	82790313	G	A	dog-11-2	0.373	5.283	missense_variant	MODERATE	PCSK5	c.3251C>T	p.Ala1084Val
chr1	111158124	T	G	dog-11-2	0.384	5.918	missense_variant	MODERATE	RELB	c.739A>C	p.Asn247His
chr1	112760519	G	A	dog-11-2	0.312	8.293	missense_variant	MODERATE	MEGF8	c.5911C>T	p.Arg1971Cys
chr1	112858697	G	A	dog-11-2	0.403	4.288	missense_variant	MODERATE	GSK3A	c.244G>A	p.Ala82Thr
chr1	102866722	A	G	dog-12-2	0.553	0.766	missense_variant	MODERATE	ZNF580	c.376T>C	p.Ser126Pro
chr1	110986891	C	T	dog-12-2	0.37	-9.031	synonymous_variant	LOW	EXOC3L2	c.2217C>T	p.Arg739Arg
chr1	105998335	G	A	dog-05-1	0.13	-7.927	synonymous_variant	LOW	HAS1	c.33G>A	p.Pro11Pro
chr1	113658078	A	G	dog-05-1	0.34	4.402	missense_variant	MODERATE	LOC484492	c.134A>G	p.Asn45Ser
chr1	114412047	G	C	dog-05-1	0.391	-0.339	missense_variant	MODERATE	LOC484505	c.8737G>C	p.Glu2913Gln
chr1	119273614	G	A	dog-05-1	0.235	8.366	missense_variant	MODERATE	KCTD15	c.100C>T	p.Arg34Trp
chr1	52272497	G	A	dog-01-1	0.101	-0.006	synonymous_variant	LOW	PACRG	c.801G>A	p.Ala267Ala
chr1	117507841	G	A	dog-01-1	0.195	0.508	synonymous_variant	LOW	CLIP3	c.363G>A	p.Leu121Leu
chr1	14413014	T	A	dog-13-3	0.123	5.9	splice_acceptor_variant&intron_variant	HIGH	ZCCHC2	c.3482-2A>T
chr1	78236053	G	A	dog-13-3	0.064	3.879	missense_variant	MODERATE	TLE1	c.1138G>A	p.Ala380Thr
chr1	111234956	G	A	dog-13-3	0.097	-2.385	synonymous_variant	LOW	APOE	c.564C>T	p.Ala188Ala
chr1	118547750	C	T	dog-13-3	0.321	-0.787	stop_gained	HIGH	LOC100685413	c.52C>T	p.Arg18*
chr1	54020352	C	T	dog-14-3	0.37	-3.579	synonymous_variant	LOW	PDE10A	c.3066G>A	p.Pro1022Pro
chr1	100831525	A	T	dog-14-3	0.042	0.517	missense_variant	MODERATE	LOC102152670	c.1057A>T	p.Ser353Cys
chr1	112816340	TG	T	dog-14-3	0.771	6.639	frameshift_variant	HIGH	CIC	c.4583delC	p.Pro1528fs
chr1	286715	G	A	dog-15-3	0.289	0.103	missense_variant	MODERATE	LOC102151484	c.3101C>T	p.Thr1034Met
chr1	112819938	G	A	dog-16-3	0.845	8.38	stop_gained	HIGH	CIC	c.2887C>T	p.Gln963*
chr1	26060220	C	A	dog-17-3	0.434	8.405	missense_variant	MODERATE	RPS12	c.23C>A	p.Ala8Asp
chr1	112293407	G	A	dog-17-3	0.427	4.606	missense_variant	MODERATE	ZNF575	c.608C>T	p.Pro203Leu
chr1	11194556	C	T	dog-18-3	0.307	0.413	synonymous_variant	LOW	CDH19	c.1062C>T	p.Phe354Phe
chr1	22611793	C	T	dog-18-3	0.458	-0.057	missense_variant	MODERATE	DCC	c.235G>A	p.Val79Ile
chr1	115289524	G	GGT	dog-18-3	0.418	2.997	frameshift_variant	HIGH	MAP4K1	c.2320_2321dupTG	p.Trp774fs
chr1	121975254	C	T	dog-40-6	0.421	3.844	missense_variant	MODERATE	LOC119863924	c.2554G>A	p.Ala852Thr
chr1	18544692	G	A	dog-41-6	0.261	8.385	missense_variant	MODERATE	ONECUT2	c.1336C>T	p.Arg446Cys
chr1	116434478	A	C	dog-41-6	0.395	0.812	missense_variant	MODERATE	LOC102157134	c.1692T>G	p.Cys564Trp
chr1	119298298	A	G	dog-41-6	0.381	-0.467	missense_variant&splice_region_variant	MODERATE	LOC119875933	c.47A>G	p.Glu16Gly
chr1	110893127	C	T	dog-28-5	0.318	5.23	missense_variant	MODERATE	ERCC2	c.1003C>T	p.Arg335Trp
chr1	47347100	C	G	dog-42-6	0.47	0.048	missense_variant	MODERATE	LOC119870146	c.128G>C	p.Arg43Pro
chr1	66152306	T	C	dog-42-6	0.354	0.122	missense_variant	MODERATE	LOC100684456	c.278T>C	p.Leu93Pro
chr1	97821954	C	T	dog-42-6	0.357	-0.313	missense_variant	MODERATE	S1PR3	c.1040G>A	p.Arg347His
chr1	108469103	C	A	dog-42-6	0.455	5.111	missense_variant&splice_region_variant	MODERATE	CYTH2	c.1194G>T	p.Gln398His
chr1	118101030	C	G	dog-42-6	0.529	1.463	splice_region_variant	LOW	FFAR1	c.*20G>C
chr1	118346995	G	A	dog-42-6	0.365	8.358	missense_variant	MODERATE	SCN1B	c.560C>T	p.Ala187Val
chr1	99761052	T	A	dog-29-5	0.378	4.392	missense_variant	MODERATE	NOL8	c.2900T>A	p.Ile967Asn
chr1	49054633	C	T	dog-43-6	0.389	-1.959	synonymous_variant	LOW	FNDC1	c.3303C>T	p.Val1101Val
chr1	107334696	G	A	dog-43-6	0.411	4.634	missense_variant	MODERATE	NUP62	c.1145G>A	p.Arg382His
chr1	104773623	T	C	dog-30-5	0.388	4.572	missense_variant	MODERATE	LOC119870915	c.643T>C	p.Cys215Arg
chr1	106756411	C	T	dog-30-5	0.5	-0.658	synonymous_variant	LOW	SHANK1	c.783C>T	p.Leu261Leu
chr1	106938265	G	A	dog-30-5	0.074	5.281	missense_variant	MODERATE	MYBPC2	c.2428C>T	p.Arg810Trp
chr1	72914734	C	T	dog-44-6	0.222	8.414	missense_variant	MODERATE	DAPK1	c.691G>A	p.Ala231Thr
chr1	74250718	G	A	dog-44-6	0.286	6.643	missense_variant	MODERATE	NAA35	c.1615C>T	p.Arg539Cys
chr1	107070818	C	A	dog-44-6	0.102	0.389	missense_variant	MODERATE	MYH14	c.4330G>T	p.Ala1444Ser
chr1	17594952	T	C	dog-31-5	0.081	-1.838	missense_variant	MODERATE	ALPK2	c.650T>C	p.Phe217Ser
chr1	49902672	G	A	dog-31-5	0.199	4.489	synonymous_variant	LOW	SLC22A2	c.360C>T	p.Pro120Pro
chr1	69778063	T	A	dog-31-5	0.154	0.333	missense_variant	MODERATE	LOC102151410	c.953T>A	p.Leu318His
chr1	87990998	T	C	dog-31-5	0.123	0.714	missense_variant	MODERATE	LOC102154836	c.89A>G	p.Glu30Gly
chr1	115854137	A	C	dog-31-5	0.273	-1.589	missense_variant	MODERATE	WDR87	c.2104A>C	p.Thr702Pro
chr1	11185658	C	T	dog-45-6	0.468	-0.303	synonymous_variant	LOW	CDH19	c.531C>T	p.Pro177Pro
chr1	21335266	C	T	dog-45-6	0.524	0.181	synonymous_variant	LOW	LOC102154410	c.687G>A	p.Val229Val
chr1	45497090	T	G	dog-46-6	0.428	3.493	missense_variant	MODERATE	CLDN20	c.506T>G	p.Ile169Ser
chr1	67507463	G	A	dog-46-6	0.352	-8.797	synonymous_variant	LOW	PTPRK	c.297C>T	p.Asn99Asn
chr1	113133795	C	A	dog-46-6	0.36	8.179	splice_acceptor_variant&intron_variant	HIGH	ARHGEF1	c.2177-1G>T
chr1	17312056	G	A	dog-33-5	0.435	-0.859	synonymous_variant	LOW	ZNF532	c.504C>T	p.Ser168Ser
chr1	36103322	A	G	dog-33-5	0.09	0.46	synonymous_variant	LOW	UTRN	c.1851A>G	p.Leu617Leu
chr1	36103328	G	A	dog-33-5	0.075	4.391	synonymous_variant	LOW	UTRN	c.1857G>A	p.Gln619Gln
chr1	41726342	T	C	dog-33-5	0.056	2.585	synonymous_variant	LOW	MTHFD1L	c.387T>C	p.Cys129Cys
chr1	41726351	G	A	dog-33-5	0.055	-10.177	synonymous_variant	LOW	MTHFD1L	c.396G>A	p.Pro132Pro
chr1	49583798	T	C	dog-33-5	0.052	-6.511	synonymous_variant	LOW	TCP1	c.1122A>G	p.Ser374Ser
chr1	56066503	C	T	dog-33-5	0.078	-1.407	synonymous_variant	LOW	AFDN	c.3780C>T	p.Tyr1260Tyr
chr1	62395636	G	A	dog-33-5	0.051	1.425	synonymous_variant	LOW	SERINC1	c.486C>T	p.Cys162Cys
chr1	87893432	T	C	dog-33-5	0.058	0.43	synonymous_variant	LOW	SMC5	c.2109A>G	p.Glu703Glu
chr1	95738729	C	T	dog-33-5	0.038	-0.063	synonymous_variant	LOW	SPTLC1	c.582C>T	p.Ala194Ala
chr1	109993215	G	A	dog-33-5	0.056	2.663	synonymous_variant	LOW	CALM3	c.153C>T	p.Asp51Asp
chr1	109993221	G	C	dog-33-5	0.059	-0.076	synonymous_variant	LOW	CALM3	c.147C>G	p.Leu49Leu
chr1	109993299	G	A	dog-33-5	0.055	-1.719	synonymous_variant	LOW	CALM3	c.69C>T	p.Asp23Asp
chr1	115060689	C	T	dog-33-5	0.05	0.936	splice_region_variant&synonymous_variant	LOW	HNRNPL	c.807C>T	p.Pro269Pro
chr1	26605226	C	T	dog-47-6	0.273	4.502	synonymous_variant	LOW	EYA4	c.60C>T	p.Asp20Asp
chr1	17629377	G	A	dog-35-5	0.421	-0.262	missense_variant	MODERATE	ALPK2	c.2392G>A	p.Gly798Arg
chr1	99746878	G	T	dog-35-5	0.415	0.823	missense_variant	MODERATE	NOL8	c.357G>T	p.Lys119Asn
chr1	37201711	C	T	dog-49-6	0.376	1.512	missense_variant	MODERATE	EPM2A	c.149G>A	p.Gly50Glu
chr1	1391653	C	T	dog-36-5	0.237	0.801	missense_variant	MODERATE	SALL3	c.1684G>A	p.Val562Met
chr1	26060260	G	T	dog-36-5	0.092	3.879	synonymous_variant	LOW	RPS12	c.63G>T	p.Val21Val
chr1	26060269	C	T	dog-36-5	0.092	2.68	synonymous_variant	LOW	RPS12	c.72C>T	p.Thr24Thr
chr1	56038126	C	A	dog-36-5	0.043	-9.724	synonymous_variant	LOW	AFDN	c.2085C>A	p.Ala695Ala
chr1	86098272	A	G	dog-36-5	0.059	-0.044	synonymous_variant	LOW	ZFAND5	c.27A>G	p.Pro9Pro
chr1	112300845	G	A	dog-36-5	0.094	8.257	missense_variant	MODERATE	ETHE1	c.289G>A	p.Gly97Ser
chr1	26060260	G	T	dog-37-5	0.2	3.879	synonymous_variant	LOW	RPS12	c.63G>T	p.Val21Val
chr1	26060269	C	T	dog-37-5	0.194	2.68	synonymous_variant	LOW	RPS12	c.72C>T	p.Thr24Thr
chr1	29096068	G	A	dog-37-5	0.077	3.31	synonymous_variant	LOW	BCLAF1	c.1185C>T	p.Asn395Asn
chr1	31754682	G	A	dog-37-5	0.061	-0.011	synonymous_variant	LOW	CITED2	c.795C>T	p.Phe265Phe
chr1	49589931	C	T	dog-37-5	0.061	-4.435	synonymous_variant	LOW	TCP1	c.201G>A	p.Val67Val
chr1	49589955	G	T	dog-37-5	0.065	-6.251	synonymous_variant	LOW	TCP1	c.177C>A	p.Ala59Ala
chr1	76378448	A	G	dog-37-5	0.073	2.658	synonymous_variant	LOW	UBQLN1	c.750A>G	p.Glu250Glu
chr1	76378457	A	G	dog-37-5	0.071	1.569	synonymous_variant	LOW	UBQLN1	c.759A>G	p.Arg253Arg
chr1	86098882	G	T	dog-37-5	0.074	2.14	synonymous_variant	LOW	ZFAND5	c.213G>T	p.Thr71Thr
chr1	86098885	T	C	dog-37-5	0.074	1.243	synonymous_variant	LOW	ZFAND5	c.216T>C	p.Ser72Ser
chr1	100135343	A	G	dog-37-5	0.054	0.029	synonymous_variant	LOW	TRIM28	c.2304T>C	p.Phe768Phe
chr1	103748449	G	A	dog-37-5	0.178	-3.517	synonymous_variant	LOW	RPS9	c.141G>A	p.Lys47Lys
chr1	107530193	T	G	dog-37-5	0.051	-2.225	synonymous_variant	LOW	PRMT1	c.516A>C	p.Ser172Ser
chr1	107530205	A	G	dog-37-5	0.052	0.224	synonymous_variant	LOW	PRMT1	c.504T>C	p.Leu168Leu
chr1	114626199	A	G	dog-37-5	0.066	1.297	synonymous_variant	LOW	SAMD4B	c.1512T>C	p.Ile504Ile
chr1	115064506	C	T	dog-37-5	0.106	-0.315	synonymous_variant	LOW	HNRNPL	c.1239C>T	p.Pro413Pro
chr1	115067139	A	G	dog-37-5	0.059	3.735	synonymous_variant	LOW	HNRNPL	c.1689A>G	p.Lys563Lys
chr10	23846139	T	C	dog-24-4	0.328	6.022	missense_variant	MODERATE	RRP7	c.346T>C	p.Phe116Leu
chr10	31373400	G	A	dog-24-4	0.359	8.303	missense_variant	MODERATE	LARGE1	c.1472G>A	p.Arg491Gln
chr10	68550584	C	T	dog-24-4	0.203	8.414	splice_donor_variant&intron_variant	HIGH	PPP3R1	c.510+1G>A
chr10	26444413	G	A	dog-25-4	0.35	0.763	missense_variant	MODERATE	CACNA1I	c.17C>T	p.Pro6Leu
chr10	41547261	C	T	dog-06-2	0.117	-3.404	synonymous_variant	LOW	SLC9A4	c.2067G>A	p.Pro689Pro
chr10	56827438	T	C	dog-06-2	0.09	6.03	missense_variant	MODERATE	SPTBN1	c.6184T>C	p.Phe2062Leu
chr10	12798074	G	A	dog-09-2	0.073	2.987	stop_gained	HIGH	PTPRR	c.826C>T	p.Arg276*
chr10	24595723	A	C	dog-10-2	0.424	-11.798	missense_variant	MODERATE	XRCC6	c.1758T>G	p.Cys586Trp
chr10	26193487	G	A	dog-11-2	0.28	5.505	missense_variant	MODERATE	ENTHD1	c.334G>A	p.Ala112Thr
chr10	18058514	C	T	dog-12-2	0.384	1.191	missense_variant	MODERATE	MLC1	c.791C>T	p.Ala264Val
chr10	18169527	C	T	dog-05-1	0.4	2.09	synonymous_variant	LOW	PIM3	c.207G>A	p.Lys69Lys
chr10	24630308	G	A	dog-05-1	0.255	-1.252	synonymous_variant	LOW	DESI1	c.150G>A	p.Ala50Ala
chr10	42841406	C	T	dog-03-1	0.439	6.629	stop_gained	HIGH	TBC1D8	c.466C>T	p.Arg156*
chr10	20655847	G	A	dog-04-1	0.415	5.837	missense_variant	MODERATE	CELSR1	c.853G>A	p.Val285Ile
chr10	20867578	T	C	dog-01-1	0.263	-0.162	missense_variant	MODERATE	PKDREJ	c.4994T>C	p.Ile1665Thr
chr10	38013179	G	A	dog-13-3	0.479	8.403	missense_variant	MODERATE	ST6GAL2	c.1178G>A	p.Arg393His
chr10	32537680	C	T	dog-14-3	0.079	8.185	missense_variant	MODERATE	BTBD11	c.637G>A	p.Val213Met
chr10	29507579	G	A	dog-15-3	0.305	0.154	synonymous_variant	LOW	APOL5	c.1242C>T	p.His414His
chr10	47254599	G	A	dog-15-3	0.339	8.321	missense_variant	MODERATE	PLEKHH2	c.2974G>A	p.Asp992Asn
chr10	51596527	C	T	dog-18-3	0.06	-0.266	synonymous_variant	LOW	LHCGR	c.1968G>A	p.Ala656Ala
chr10	39566251	CGCGGCGGCGGCGGCGGCGGCGGCGGCGGCGGCTGCGGCG	C	dog-26-5	0.142	6.491	disruptive_inframe_deletion	MODERATE	POU3F3	c.576_614delCGCCGCAGCCGCCGCCGCCGCCGCCGCCGCCGCCGCCGC	p.Ala193_Ala205del
chr10	24550391	G	A	dog-40-6	0.309	1.484	synonymous_variant	LOW	MEI1	c.963C>T	p.Ile321Ile
chr10	2197244	G	C	dog-41-6	0.581	2.119	splice_donor_variant&intron_variant	HIGH	TSFM	c.51+1G>C
chr10	21313134	A	G	dog-41-6	0.404	4.339	missense_variant	MODERATE	ATXN10	c.1019T>C	p.Ile340Thr
chr10	12702969	C	T	dog-42-6	0.456	8.414	missense_variant	MODERATE	PTPRB	c.2092G>A	p.Glu698Lys
chr10	44465813	G	A	dog-42-6	0.486	0.008	missense_variant	MODERATE	LYG1	c.91G>A	p.Val31Ile
chr10	52740553	G	A	dog-29-5	0.29	8.403	synonymous_variant	LOW	NRXN1	c.3801C>T	p.Leu1267Leu
chr10	5977153	T	C	dog-43-6	0.612	0.763	synonymous_variant	LOW	USP15	c.1062T>C	p.Phe354Phe
chr10	17976825	G	C	dog-43-6	0.491	-0.821	missense_variant	MODERATE	MOV10L1	c.3063C>G	p.Ser1021Arg
chr10	43731061	C	T	dog-30-5	0.343	8.414	missense_variant	MODERATE	AFF3	c.782C>T	p.Pro261Leu
chr10	1541345	G	A	dog-31-5	0.205	-10.999	synonymous_variant	LOW	TAC3	c.717C>T	p.Asp239Asp
chr10	27922634	C	G	dog-31-5	0.29	4.329	missense_variant	MODERATE	NOL12	c.587G>C	p.Arg196Pro
chr10	36780401	C	T	dog-31-5	0.337	0.143	synonymous_variant	LOW	LOC106559386	c.642C>T	p.His214His
chr10	47276857	C	T	dog-31-5	0.166	6.579	missense_variant	MODERATE	PLEKHH2	c.4291C>T	p.Pro1431Ser
chr10	13866801	G	A	dog-32-5	0.493	8.4	splice_donor_variant&intron_variant	HIGH	TPH2	c.1071+1G>A
chr10	17537354	G	C	dog-46-6	0.42	4.369	missense_variant	MODERATE	SHANK3	c.3552C>G	p.Ser1184Arg
chr10	23786945	G	A	dog-46-6	0.446	-4.135	synonymous_variant	LOW	CYB5R3	c.117G>A	p.Pro39Pro
chr10	780581	C	T	dog-33-5	0.056	1.712	synonymous_variant	LOW	PA2G4	c.426C>T	p.Val142Val
chr10	1225626	A	C	dog-33-5	0.066	-0.416	synonymous_variant	LOW	ATP5F1B	c.1122T>G	p.Thr374Thr
chr10	1228944	G	T	dog-33-5	0.166	-0.1	synonymous_variant	LOW	ATP5F1B	c.372C>A	p.Val124Val
chr10	1244034	A	T	dog-33-5	0.069	0.607	synonymous_variant	LOW	PTGES3	c.297T>A	p.Gly99Gly
chr10	10030931	G	A	dog-33-5	0.057	1.345	synonymous_variant	LOW	CAND1	c.1752G>A	p.Glu584Glu
chr10	25037910	T	C	dog-33-5	0.117	4.406	splice_acceptor_variant&intron_variant	HIGH	EP300	c.5071-2A>G
chr10	27283313	C	T	dog-33-5	0.089	1.183	synonymous_variant	LOW	DDX17	c.261C>T	p.Ala87Ala
chr10	27829714	G	A	dog-33-5	0.045	0.79	synonymous_variant	LOW	H1-0	c.159C>T	p.Tyr53Tyr
chr10	29087587	T	C	dog-33-5	0.071	3.103	synonymous_variant	LOW	MYH9	c.744T>C	p.Tyr248Tyr
chr10	29087590	C	T	dog-33-5	0.071	-2.299	synonymous_variant	LOW	MYH9	c.747C>T	p.Ile249Ile
chr10	36167890	G	A	dog-33-5	0.06	-4.599	synonymous_variant	LOW	RANBP2	c.3393C>T	p.His1131His
chr10	50916459	A	G	dog-33-5	0.075	2.959	synonymous_variant	LOW	FBXO11	c.516T>C	p.Asn172Asn
chr10	56841523	C	T	dog-33-5	0.055	1.327	synonymous_variant	LOW	SPTBN1	c.7020C>T	p.Ser2340Ser
chr10	57497765	G	A	dog-33-5	0.077	2.683	synonymous_variant	LOW	CCDC88A	c.1242C>T	p.Thr414Thr
chr10	62844095	A	G	dog-33-5	0.106	0.148	synonymous_variant	LOW	XPO1	c.1536T>C	p.Asp512Asp
chr10	62844200	A	T	dog-33-5	0.109	-0.198	synonymous_variant	LOW	XPO1	c.1431T>A	p.Thr477Thr
chr10	62871839	T	A	dog-33-5	0.084	-7.1	synonymous_variant	LOW	XPO1	c.177A>T	p.Ala59Ala
chr10	64625336	A	G	dog-33-5	0.045	0.959	synonymous_variant	LOW	MDH1	c.765A>G	p.Arg255Arg
chr10	64842278	T	C	dog-33-5	0.078	2.045	synonymous_variant	LOW	UGP2	c.60T>C	p.Phe20Phe
chr10	64842293	A	G	dog-33-5	0.091	0.04	synonymous_variant	LOW	UGP2	c.75A>G	p.Arg25Arg
chr10	64880021	C	T	dog-33-5	0.054	-7.1	synonymous_variant	LOW	UGP2	c.378C>T	p.Pro126Pro
chr10	64881332	C	T	dog-33-5	0.094	3.729	synonymous_variant	LOW	UGP2	c.481C>T	p.Leu161Leu
chr10	66013992	C	T	dog-33-5	0.051	1.467	synonymous_variant	LOW	ACTR2	c.873C>T	p.Ile291Ile
chr10	69988558	T	C	dog-33-5	0.069	-0.16	synonymous_variant	LOW	PCBP1	c.993T>C	p.Gly331Gly
chr10	303234	G	A	dog-48-6	0.363	6.425	missense_variant	MODERATE	LOC119876713	c.1240C>T	p.Arg414Cys
chr10	29993651	C	T	dog-35-5	0.381	-4.467	missense_variant	MODERATE	ISX	c.454G>A	p.Val152Met
chr10	45086374	G	A	dog-49-6	0.284	8.367	missense_variant	MODERATE	MGAT4A	c.1058G>A	p.Arg353His
chr10	1223693	G	A	dog-36-5	0.052	0.474	synonymous_variant	LOW	ATP5F1B	c.1560C>T	p.Asp520Asp
chr10	1223750	A	G	dog-36-5	0.058	2.302	synonymous_variant	LOW	ATP5F1B	c.1503T>C	p.Leu501Leu
chr10	10768699	C	T	dog-36-5	0.071	0.236	missense_variant	MODERATE	IFNG	c.485G>A	p.Arg162His
chr10	27293207	G	A	dog-36-5	0.054	-1.239	synonymous_variant	LOW	DDX17	c.1284G>A	p.Val428Val
chr10	28660872	C	T	dog-36-5	0.143	-7.396	synonymous_variant	LOW	PVALB	c.168C>T	p.Ser56Ser
chr10	62836688	G	A	dog-36-5	0.06	1.256	synonymous_variant	LOW	XPO1	c.2742C>T	p.Phe914Phe
chr10	62844086	G	T	dog-36-5	0.048	0.163	synonymous_variant	LOW	XPO1	c.1545C>A	p.Arg515Arg
chr10	62844095	A	G	dog-36-5	0.047	0.148	synonymous_variant	LOW	XPO1	c.1536T>C	p.Asp512Asp
chr10	65995020	A	T	dog-36-5	0.039	0.201	synonymous_variant	LOW	ACTR2	c.75A>T	p.Ser25Ser
chr10	780567	C	A	dog-37-5	0.049	2.673	synonymous_variant	LOW	PA2G4	c.412C>A	p.Arg138Arg
chr10	783788	T	C	dog-37-5	0.084	-3.224	synonymous_variant	LOW	PA2G4	c.687T>C	p.Leu229Leu
chr10	784628	T	C	dog-37-5	0.068	0.038	synonymous_variant	LOW	PA2G4	c.1014T>C	p.Phe338Phe
chr10	785168	G	A	dog-37-5	0.053	-0.384	synonymous_variant	LOW	PA2G4	c.1167G>A	p.Glu389Glu
chr10	1225626	A	C	dog-37-5	0.087	-0.416	synonymous_variant	LOW	ATP5F1B	c.1122T>G	p.Thr374Thr
chr10	1225632	T	A	dog-37-5	0.091	-1.038	synonymous_variant	LOW	ATP5F1B	c.1116A>T	p.Ala372Ala
chr10	1245298	G	A	dog-37-5	0.125	0.402	synonymous_variant	LOW	PTGES3	c.99C>T	p.Tyr33Tyr
chr10	11736036	C	T	dog-37-5	0.043	0.144	synonymous_variant	LOW	YEATS4	c.477C>T	p.Arg159Arg
chr10	21315238	A	G	dog-37-5	0.037	-0.698	synonymous_variant	LOW	ATXN10	c.978T>C	p.Phe326Phe
chr10	27283427	G	T	dog-37-5	0.085	-3.171	synonymous_variant	LOW	DDX17	c.375G>T	p.Pro125Pro
chr10	27283448	C	A	dog-37-5	0.07	4.327	synonymous_variant	LOW	DDX17	c.396C>A	p.Gly132Gly
chr10	27292043	T	C	dog-37-5	0.091	-0.453	synonymous_variant	LOW	DDX17	c.939T>C	p.Ala313Ala
chr10	27294030	T	A	dog-37-5	0.107	0.211	synonymous_variant	LOW	DDX17	c.1512T>A	p.Pro504Pro
chr10	27300730	G	A	dog-37-5	0.054	2.044	synonymous_variant	LOW	DDX17	c.1911G>A	p.Arg637Arg
chr10	27829381	C	T	dog-37-5	0.051	-0.247	synonymous_variant	LOW	H1-0	c.492G>A	p.Lys164Lys
chr10	27829390	T	C	dog-37-5	0.051	4.557	synonymous_variant	LOW	H1-0	c.483A>G	p.Lys161Lys
chr10	29087587	T	C	dog-37-5	0.06	3.103	synonymous_variant	LOW	MYH9	c.744T>C	p.Tyr248Tyr
chr10	29087590	C	T	dog-37-5	0.061	-2.299	synonymous_variant	LOW	MYH9	c.747C>T	p.Ile249Ile
chr10	44301072	C	T	dog-37-5	0.063	-2.676	synonymous_variant	LOW	EIF5B	c.3207G>A	p.Thr1069Thr
chr10	56835371	T	C	dog-37-5	0.063	-0.408	synonymous_variant	LOW	SPTBN1	c.6783T>C	p.Cys2261Cys
chr10	56835392	G	A	dog-37-5	0.066	-1.413	synonymous_variant	LOW	SPTBN1	c.6804G>A	p.Lys2268Lys
chr10	62844086	G	T	dog-37-5	0.067	0.163	synonymous_variant	LOW	XPO1	c.1545C>A	p.Arg515Arg
chr10	62844095	A	G	dog-37-5	0.09	0.148	synonymous_variant	LOW	XPO1	c.1536T>C	p.Asp512Asp
chr10	62844200	A	T	dog-37-5	0.141	-0.198	synonymous_variant	LOW	XPO1	c.1431T>A	p.Thr477Thr
chr10	64842278	T	C	dog-37-5	0.091	2.045	synonymous_variant	LOW	UGP2	c.60T>C	p.Phe20Phe
chr10	64842293	A	G	dog-37-5	0.093	0.04	synonymous_variant	LOW	UGP2	c.75A>G	p.Arg25Arg
chr10	64881332	C	T	dog-37-5	0.135	3.729	synonymous_variant	LOW	UGP2	c.481C>T	p.Leu161Leu
chr10	64881364	A	C	dog-37-5	0.116	-0.421	synonymous_variant	LOW	UGP2	c.513A>C	p.Thr171Thr
chr10	65995020	A	T	dog-37-5	0.06	0.201	synonymous_variant	LOW	ACTR2	c.75A>T	p.Ser25Ser
chr10	68550654	G	A	dog-37-5	0.058	0.013	synonymous_variant	LOW	PPP3R1	c.441C>T	p.Ile147Ile
chr10	68550657	C	T	dog-37-5	0.06	0.997	synonymous_variant	LOW	PPP3R1	c.438G>A	p.Gln146Gln
chr11	50413764	C	T	dog-08-2	0.425	0.414	synonymous_variant	LOW	SMU1	c.1185G>A	p.Gly395Gly
chr11	51966507	A	G	dog-08-2	0.494	-0.505	synonymous_variant	LOW	PIGO	c.273T>C	p.Phe91Phe
chr11	51966514	A	G	dog-08-2	0.494	6.037	missense_variant	MODERATE	PIGO	c.266T>C	p.Phe89Ser
chr11	52209034	C	A	dog-10-2	0.207	6.542	synonymous_variant	LOW	UNC13B	c.3178C>A	p.Arg1060Arg
chr11	11272354	T	C	dog-05-1	0.376	0.636	missense_variant	MODERATE	LOC119873859	c.149T>C	p.Leu50Ser
chr11	26501774	C	T	dog-05-1	0.358	6.647	missense_variant	MODERATE	CTNNA1	c.1642C>T	p.Arg548Trp
chr11	45601140	G	A	dog-03-1	0.487	8.403	missense_variant	MODERATE	TEK	c.2518G>A	p.Asp840Asn
chr11	26068749	G	A	dog-13-3	0.053	8.347	missense_variant	MODERATE	KDM3B	c.4681G>A	p.Asp1561Asn
chr11	38808623	C	T	dog-13-3	0.058	8.362	missense_variant	MODERATE	ADAMTSL1	c.5155C>T	p.Arg1719Cys
chr11	54912860	C	T	dog-13-3	0.365	0.25	missense_variant	MODERATE	ALDH1B1	c.271C>T	p.Arg91Cys
chr11	17266365	C	T	dog-14-3	0.133	8.414	missense_variant	MODERATE	FBN2	c.5686G>A	p.Val1896Ile
chr11	9195706	C	CG	dog-15-3	0.225	-1.027	frameshift_variant	HIGH	LOC119874004	c.503dupG	p.Val169fs
chr11	40361565	A	G	dog-16-3	0.456	6.019	missense_variant	MODERATE	FOCAD	c.269A>G	p.Asn90Ser
chr11	50757304	C	T	dog-16-3	0.432	8.411	missense_variant	MODERATE	AQP3	c.218G>A	p.Gly73Asp
chr11	55014159	ATGT	A	dog-41-6	0.476	0.065	disruptive_inframe_deletion	MODERATE	CCDC180	c.188_190delTGT	p.Leu63del
chr11	16449460	G	A	dog-28-5	0.157	0.433	synonymous_variant	LOW	MEGF10	c.2196G>A	p.Ala732Ala
chr11	45635722	C	G	dog-28-5	0.239	2.208	missense_variant	MODERATE	LOC102152733	c.1759G>C	p.Glu587Gln
chr11	64400650	C	T	dog-28-5	0.526	-8.634	synonymous_variant	LOW	ACTL7A	c.1206C>T	p.Cys402Cys
chr11	22399370	C	A	dog-29-5	0.167	8.414	missense_variant	MODERATE	PPP2CA	c.587G>T	p.Cys196Phe
chr11	45341822	T	A	dog-29-5	0.436	6.026	stop_gained	HIGH	CAAP1	c.532A>T	p.Lys178*
chr11	45342777	T	C	dog-29-5	0.315	-0.096	synonymous_variant	LOW	CAAP1	c.327A>G	p.Pro109Pro
chr11	74462100	G	C	dog-30-5	0.371	-0.591	missense_variant	MODERATE	LOC111097899	c.269C>G	p.Pro90Arg
chr11	53710145	T	C	dog-31-5	0.093	6.05	missense_variant	MODERATE	PAX5	c.86A>G	p.Asn29Ser
chr11	1354552	G	A	dog-32-5	0.506	-1.396	missense_variant	MODERATE	LOC100685083	c.548C>T	p.Pro183Leu
chr11	9057019	G	A	dog-33-5	0.052	-0.167	synonymous_variant	LOW	HSD17B4	c.1785G>A	p.Pro595Pro
chr11	9057025	G	A	dog-33-5	0.052	-0.061	synonymous_variant	LOW	HSD17B4	c.1791G>A	p.Gln597Gln
chr11	22791239	T	G	dog-33-5	0.062	1.573	synonymous_variant	LOW	SEC24A	c.1209T>G	p.Thr403Thr
chr11	22791249	C	T	dog-33-5	0.061	0.794	synonymous_variant	LOW	SEC24A	c.1219C>T	p.Leu407Leu
chr11	26824715	A	G	dog-33-5	0.085	3.005	synonymous_variant	LOW	MATR3	c.504A>G	p.Glu168Glu
chr11	41279856	C	T	dog-33-5	0.04	-2.186	synonymous_variant	LOW	MTAP	c.432C>T	p.Ile144Ile
chr11	53001955	C	T	dog-33-5	0.058	-12.583	synonymous_variant	LOW	CLTA	c.282C>T	p.Tyr94Tyr
chr11	55066203	C	T	dog-33-5	0.508	8.414	missense_variant	MODERATE	CCDC180	c.4054C>T	p.Arg1352Cys
chr11	52617935	C	CG	dog-33-5	0.473	0.217	frameshift_variant	HIGH	NPR2	c.778dupG	p.Glu260fs
chr11	12848333	C	T	dog-48-6	0.452	2.554	synonymous_variant	LOW	PRDM6	c.612C>T	p.Asp204Asp
chr11	58715986	T	C	dog-35-5	0.414	6.05	missense_variant	MODERATE	GRIN3A	c.1717A>G	p.Lys573Glu
chr11	19739161	G	A	dog-49-6	0.333	-0.536	missense_variant	MODERATE	RAPGEF6	c.3589C>T	p.Arg1197Cys
chr11	17054884	G	A	dog-36-5	0.273	0.696	missense_variant	MODERATE	SLC12A2	c.409G>A	p.Ala137Thr
chr11	26831319	C	T	dog-36-5	0.054	0.344	synonymous_variant	LOW	MATR3	c.1050C>T	p.Asn350Asn
chr11	51934098	G	A	dog-36-5	0.061	-1.21	synonymous_variant	LOW	VCP	c.2403C>T	p.Asp801Asp
chr11	26824715	A	G	dog-37-5	0.063	3.005	synonymous_variant	LOW	MATR3	c.504A>G	p.Glu168Glu
chr11	26825021	G	A	dog-37-5	0.112	4.368	synonymous_variant	LOW	MATR3	c.810G>A	p.Arg270Arg
chr11	51934375	A	G	dog-37-5	0.072	0.375	synonymous_variant	LOW	VCP	c.2277T>C	p.Ala759Ala
chr11	57575644	A	G	dog-37-5	0.046	0.958	synonymous_variant	LOW	TEX10	c.1953T>C	p.Ala651Ala
chr11	68774876	T	C	dog-37-5	0.315	-0.018	missense_variant	MODERATE	KIF12	c.776A>G	p.Asp259Gly
chr12	58002710	A	T	dog-22-4	0.457	-0.112	splice_region_variant	LOW	TSTD3	c.*645A>T
chr12	1713405	G	A	dog-24-4	0.395	1.666	missense_variant	MODERATE	PBX2	c.895C>T	p.Arg299Trp
chr12	5047117	C	A	dog-24-4	0.402	3.128	missense_variant	MODERATE	ARMC12	c.74C>A	p.Ala25Asp
chr12	18696328	C	T	dog-24-4	0.192	1.71	synonymous_variant	LOW	TFAP2D	c.528C>T	p.Asp176Asp
chr12	20106892	G	A	dog-24-4	0.188	-1.582	missense_variant	MODERATE	IL17A	c.167G>A	p.Arg56Gln
chr12	35655420	G	A	dog-24-4	0.325	0.712	stop_gained	HIGH	DPPA5	c.127C>T	p.Arg43*
chr12	72553622	C	T	dog-24-4	0.15	0.131	missense_variant	MODERATE	LOC119876854	c.581G>A	p.Arg194His
chr12	10789177	C	T	dog-25-4	0.803	6.415	missense_variant	MODERATE	CCND3	c.89G>A	p.Ser30Asn
chr12	37745707	G	A	dog-06-2	0.562	-0.311	missense_variant	MODERATE	IMPG1	c.2156C>T	p.Pro719Leu
chr12	1034454	G	A	dog-08-2	0.226	-0.43	missense_variant	MODERATE	DLA88	c.311C>T	p.Thr104Ile
chr12	12904435	C	T	dog-09-2	0.134	-1.638	missense_variant	MODERATE	AARS2	c.1445G>A	p.Arg482Gln
chr12	68953014	G	T	dog-05-1	0.244	6.592	missense_variant	MODERATE	LAMA4	c.4492C>A	p.Leu1498Met
chr12	367796	C	G	dog-04-1	0.414	8.405	missense_variant	MODERATE	MED23	c.2323C>G	p.Arg775Gly
chr12	24365812	G	T	dog-02-1	0.442	8.291	missense_variant	MODERATE	DST	c.401C>A	p.Pro134Gln
chr12	68080709	G	A	dog-01-1	0.103	8.403	missense_variant	MODERATE	SLC16A10	c.569G>A	p.Gly190Glu
chr12	11941654	G	A	dog-13-3	0.053	5.468	missense_variant	MODERATE	TTBK1	c.1754G>A	p.Arg585Gln
chr12	36971418	G	A	dog-13-3	0.399	-1.314	synonymous_variant	LOW	COL12A1	c.7998C>T	p.Ile2666Ile
chr12	36981191	G	A	dog-13-3	0.44	6.56	missense_variant	MODERATE	COL12A1	c.7312C>T	p.Arg2438Trp
chr12	47676121	A	G	dog-13-3	0.478	2.103	synonymous_variant	LOW	SPACA1	c.480A>G	p.Pro160Pro
chr12	15979152	C	T	dog-15-3	0.382	3.73	missense_variant	MODERATE	ADGRF2	c.1658C>T	p.Thr553Met
chr12	5621536	G	A	dog-16-3	0.417	-6.175	synonymous_variant	LOW	BNIP5	c.318C>T	p.Thr106Thr
chr12	31568128	A	T	dog-17-3	0.393	-2.39	missense_variant	MODERATE	ADGRB3	c.366A>T	p.Gln122His
chr12	70381531	T	TC	dog-17-3	0.362	6.018	frameshift_variant	HIGH	MARCKS	c.87dupC	p.Lys30fs
chr12	22853210	T	G	dog-26-5	0.182	0.828	missense_variant	MODERATE	HCRTR2	c.1252T>G	p.Ser418Ala
chr12	41161335	A	G	dog-26-5	0.167	2.109	missense_variant	MODERATE	TTK	c.2569A>G	p.Asn857Asp
chr12	41161349	A	G	dog-26-5	0.167	0.187	synonymous_variant	LOW	TTK	c.2583A>G	p.Lys861Lys
chr12	69035689	G	A	dog-40-6	0.513	5.479	missense_variant	MODERATE	LAMA4	c.373C>T	p.Arg125Trp
chr12	8951357	C	T	dog-41-6	0.154	-5.028	synonymous_variant	LOW	DAAM2	c.534C>T	p.Ile178Ile
chr12	64197904	G	C	dog-28-5	0.346	-0.048	missense_variant	MODERATE	CRYBG1	c.390G>C	p.Arg130Ser
chr12	10144132	ACTT	A	dog-42-6	0.474	6.033	conservative_inframe_deletion	MODERATE	TREML2	c.373_375delAAG	p.Lys125del
chr12	10977660	G	A	dog-29-5	0.286	-5.773	synonymous_variant	LOW	GUCA1A	c.27G>A	p.Ser9Ser
chr12	32239844	C	T	dog-43-6	0.429	0.37	synonymous_variant	LOW	ADGRB3	c.3930C>T	p.Ile1310Ile
chr12	11869092	T	C	dog-30-5	0.413	4.373	missense_variant	MODERATE	CUL9	c.1705T>C	p.Ser569Pro
chr12	60059027	A	G	dog-44-6	0.26	2.12	synonymous_variant	LOW	GRIK2	c.1437A>G	p.Glu479Glu
chr12	60139174	A	G	dog-44-6	0.182	5.961	missense_variant	MODERATE	GRIK2	c.2060A>G	p.Asp687Gly
chr12	2577579	C	T	dog-31-5	0.367	0.081	missense_variant	MODERATE	PSMB8	c.115G>A	p.Ala39Thr
chr12	55793507	G	A	dog-45-6	0.452	8.4	missense_variant	MODERATE	KLHL32	c.1246G>A	p.Val416Met
chr12	11854298	G	A	dog-46-6	0.5	8.232	missense_variant	MODERATE	SRF	c.470G>A	p.Arg157His
chr12	1219222	G	C	dog-33-5	0.398	3.723	missense_variant	MODERATE	LTB	c.211C>G	p.Arg71Gly
chr12	1270543	T	C	dog-33-5	0.048	-0.542	synonymous_variant	LOW	BAG6	c.1470A>G	p.Leu490Leu
chr12	2820891	C	T	dog-33-5	0.048	0.664	synonymous_variant	LOW	SLC39A7	c.979C>T	p.Leu327Leu
chr12	24106832	A	G	dog-33-5	0.05	0.392	synonymous_variant	LOW	DST	c.2628T>C	p.Leu876Leu
chr12	24106835	G	A	dog-33-5	0.05	1.796	synonymous_variant	LOW	DST	c.2625C>T	p.Ser875Ser
chr12	24667655	C	A	dog-33-5	0.051	1.07	synonymous_variant	LOW	RAB23	c.30C>A	p.Ile10Ile
chr12	45857797	C	A	dog-33-5	0.067	2.213	synonymous_variant	LOW	SYNCRIP	c.561G>T	p.Pro187Pro
chr12	66708635	C	T	dog-33-5	0.042	-4.086	synonymous_variant	LOW	MICAL1	c.1536G>A	p.Leu512Leu
chr12	12866689	G	A	dog-47-6	0.476	8.357	stop_gained	HIGH	NFKBIE	c.328C>T	p.Gln110*
chr12	1175405	A	T	dog-36-5	0.07	-0.183	synonymous_variant	LOW	DDX39B	c.711T>A	p.Pro237Pro
chr12	3713512	G	A	dog-36-5	0.131	0.106	synonymous_variant	LOW	HMGA1	c.189G>A	p.Gly63Gly
chr12	57881283	T	C	dog-36-5	0.101	-0.738	missense_variant	MODERATE	PNISR	c.2350A>G	p.Met784Val
chr12	1175456	A	G	dog-37-5	0.077	-2.414	synonymous_variant	LOW	DDX39B	c.660T>C	p.His220His
chr12	3193512	C	T	dog-37-5	0.038	2.638	synonymous_variant	LOW	ITPR3	c.963C>T	p.Ala321Ala
chr12	3193515	G	A	dog-37-5	0.038	-20	synonymous_variant	LOW	ITPR3	c.966G>A	p.Thr322Thr
chr12	3713512	G	A	dog-37-5	0.42	0.106	synonymous_variant	LOW	HMGA1	c.189G>A	p.Gly63Gly
chr12	20989226	A	G	dog-37-5	0.047	3.087	synonymous_variant	LOW	ELOVL5	c.351T>C	p.Tyr117Tyr
chr12	24045231	A	C	dog-37-5	0.427	6.037	missense_variant	MODERATE	DST	c.13967T>G	p.Leu4656Arg
chr12	40339508	T	C	dog-37-5	0.046	0.668	synonymous_variant	LOW	HMGN3	c.432A>G	p.Gln144Gln
chr12	45839782	G	A	dog-37-5	0.071	0.371	synonymous_variant	LOW	SYNCRIP	c.1413C>T	p.Gly471Gly
chr12	49941342	T	A	dog-37-5	0.054	0.073	synonymous_variant	LOW	MAP3K7	c.147A>T	p.Val49Val
chr12	72553657	G	A	dog-37-5	0.39	-1.931	synonymous_variant	LOW	LOC119876854	c.546C>T	p.Asp182Asp
chr13	63206294	G	A	dog-21-4	0.235	8.403	missense_variant	MODERATE	ALB	c.283G>A	p.Gly95Arg
chr13	38104204	C	T	dog-25-4	0.099	0.477	missense_variant	MODERATE	SCRIB	c.3586G>A	p.Val1196Ile
chr13	33997747	G	A	dog-07-2	0.253	-2.646	synonymous_variant	LOW	FAM135B	c.3879C>T	p.Val1293Val
chr13	18803934	C	T	dog-08-2	0.342	-2.693	synonymous_variant	LOW	MAL2	c.447C>T	p.Asn149Asn
chr13	25631343	G	A	dog-08-2	0.557	3.259	synonymous_variant	LOW	MYC	c.204G>A	p.Leu68Leu
chr13	38207912	G	A	dog-08-2	0.312	2.439	missense_variant	MODERATE	PLEC	c.10078C>T	p.Arg3360Trp
chr13	39527511	G	T	dog-08-2	0.357	5.508	missense_variant	MODERATE	LIMCH1	c.1793G>T	p.Arg598Leu
chr13	25631363	C	T	dog-09-2	0.132	7.632	missense_variant	MODERATE	MYC	c.224C>T	p.Ser75Phe
chr13	38359858	C	T	dog-09-2	0.108	-4.4	synonymous_variant	LOW	WDR97	c.2697C>T	p.Asp899Asp
chr13	40193463	G	A	dog-09-2	0.179	8.391	missense_variant	MODERATE	ATP8A1	c.2332C>T	p.Leu778Phe
chr13	38281708	G	A	dog-10-2	0.098	-0.157	missense_variant	MODERATE	LOC111098587	c.730C>T	p.Arg244Trp
chr13	38843258	C	T	dog-10-2	0.444	0.57	missense_variant	MODERATE	ZNF517	c.112G>A	p.Gly38Ser
chr13	4269995	G	A	dog-12-2	0.609	3.87	missense_variant	MODERATE	ODF1	c.185G>A	p.Arg62His
chr13	49350592	TC	T	dog-03-1	0.486	8.267	frameshift_variant	HIGH	AASDH	c.1223delG	p.Arg408fs
chr13	38743413	C	T	dog-13-3	0.39	6.416	missense_variant	MODERATE	ARHGAP39	c.59G>A	p.Arg20His
chr13	40524112	G	A	dog-13-3	0.154	8.348	missense_variant	MODERATE	GRXCR1	c.352G>A	p.Gly118Ser
chr13	25631353	C	G	dog-14-3	0.368	7.634	missense_variant	MODERATE	MYC	c.214C>G	p.Pro72Ala
chr13	28309954	G	A	dog-14-3	0.353	-20	synonymous_variant	LOW	ADCY8	c.1554C>T	p.Gly518Gly
chr13	18534503	C	A	dog-16-3	0.192	8.414	missense_variant	MODERATE	TNFRSF11B	c.956G>T	p.Cys319Phe
chr13	29188519	G	A	dog-16-3	0.322	-0.519	missense_variant	MODERATE	OC90	c.740C>T	p.Thr247Met
chr13	25631356	C	A	dog-17-3	0.451	7.634	missense_variant	MODERATE	MYC	c.217C>A	p.Pro73Thr
chr13	22046731	C	T	dog-26-5	0.124	8.299	missense_variant	MODERATE	ZHX1	c.2276G>A	p.Arg759Gln
chr13	25631354	C	T	dog-40-6	0.618	7.634	missense_variant	MODERATE	MYC	c.215C>T	p.Pro72Leu
chr13	8295961	T	A	dog-41-6	0.464	6.036	missense_variant	MODERATE	ANGPT1	c.1283A>T	p.Asp428Val
chr13	54279369	G	A	dog-41-6	0.183	6.656	missense_variant	MODERATE	ADGRL3	c.3028G>A	p.Val1010Ile
chr13	29795792	A	G	dog-28-5	0.373	-0.018	missense_variant	MODERATE	PHF20L1	c.1528A>G	p.Asn510Asp
chr13	30212953	C	T	dog-42-6	0.453	3.693	missense_variant	MODERATE	CCN4	c.757C>T	p.Arg253Trp
chr13	59826448	C	T	dog-29-5	0.512	-1.707	missense_variant	MODERATE	LOC119874463	c.854G>A	p.Arg285His
chr13	5753711	G	A	dog-45-6	0.462	8.377	missense_variant	MODERATE	DPYS	c.1241C>T	p.Ser414Leu
chr13	29278049	C	T	dog-46-6	0.179	8.322	missense_variant	MODERATE	KCNQ3	c.1427G>A	p.Arg476His
chr13	37982923	C	T	dog-46-6	0.206	1.598	missense_variant	MODERATE	NAPRT	c.424G>A	p.Val142Ile
chr13	38070418	T	C	dog-46-6	0.169	5.915	missense_variant	MODERATE	FAM83H	c.2942A>G	p.Glu981Gly
chr13	2692850	C	T	dog-33-5	0.053	0.498	synonymous_variant	LOW	PABPC1	c.1629G>A	p.Glu543Glu
chr13	2694085	G	A	dog-33-5	0.091	1.003	synonymous_variant	LOW	PABPC1	c.1371C>T	p.Ala457Ala
chr13	2699012	G	A	dog-33-5	0.143	0.061	synonymous_variant	LOW	PABPC1	c.714C>T	p.Phe238Phe
chr13	2699030	A	T	dog-33-5	0.124	-0.134	synonymous_variant	LOW	PABPC1	c.696T>A	p.Gly232Gly
chr13	2703280	A	G	dog-33-5	0.131	1.275	synonymous_variant	LOW	PABPC1	c.316T>C	p.Leu106Leu
chr13	2703302	C	T	dog-33-5	0.157	0.694	synonymous_variant	LOW	PABPC1	c.294G>A	p.Val98Val
chr13	2706596	T	G	dog-33-5	0.056	3.97	synonymous_variant	LOW	PABPC1	c.54A>C	p.Leu18Leu
chr13	4056447	A	C	dog-33-5	0.039	0.382	synonymous_variant	LOW	UBR5	c.4317T>G	p.Leu1439Leu
chr13	4059979	A	G	dog-33-5	0.047	3.142	synonymous_variant	LOW	UBR5	c.3604T>C	p.Leu1202Leu
chr13	4502271	A	T	dog-33-5	0.045	1.168	synonymous_variant	LOW	AZIN1	c.864T>A	p.Ile288Ile
chr13	4503653	G	A	dog-33-5	0.045	0.08	synonymous_variant	LOW	AZIN1	c.630C>T	p.His210His
chr13	34093961	C	T	dog-33-5	0.066	-0.084	missense_variant	MODERATE	FAM135B	c.196G>A	p.Val66Ile
chr13	36072162	G	A	dog-33-5	0.042	0.892	synonymous_variant	LOW	PTK2	c.562C>T	p.Leu188Leu
chr13	36072172	G	A	dog-33-5	0.042	1.484	synonymous_variant	LOW	PTK2	c.552C>T	p.Asp184Asp
chr13	38355047	C	T	dog-33-5	0.129	0.018	synonymous_variant	LOW	WDR97	c.72C>T	p.Tyr24Tyr
chr13	63207168	C	T	dog-47-6	0.212	0.211	synonymous_variant	LOW	ALB	c.522C>T	p.Tyr174Tyr
chr13	63736042	G	A	dog-47-6	0.4	1.85	missense_variant	MODERATE	LOC119874473	c.203G>A	p.Cys68Tyr
chr13	48223461	C	T	dog-49-6	0.485	8.201	missense_variant	MODERATE	KDR	c.2596G>A	p.Val866Ile
chr13	2699012	G	A	dog-36-5	0.062	0.061	synonymous_variant	LOW	PABPC1	c.714C>T	p.Phe238Phe
chr13	2699030	A	T	dog-36-5	0.065	-0.134	synonymous_variant	LOW	PABPC1	c.696T>A	p.Gly232Gly
chr13	4021687	A	G	dog-36-5	0.076	-0.098	synonymous_variant	LOW	UBR5	c.8307T>C	p.Cys2769Cys
chr13	4021693	G	A	dog-36-5	0.076	-0.161	synonymous_variant	LOW	UBR5	c.8301C>T	p.Asn2767Asn
chr13	4503653	G	A	dog-36-5	0.089	0.08	synonymous_variant	LOW	AZIN1	c.630C>T	p.His210His
chr13	9075348	A	G	dog-36-5	0.062	1.196	synonymous_variant	LOW	EIF3E	c.912T>C	p.Asp304Asp
chr13	9075366	G	A	dog-36-5	0.059	0.87	synonymous_variant	LOW	EIF3E	c.894C>T	p.Cys298Cys
chr13	12575301	A	C	dog-36-5	0.237	0.033	synonymous_variant	LOW	LOC106559613	c.24A>C	p.Pro8Pro
chr13	25631356	C	T	dog-36-5	0.283	7.634	missense_variant	MODERATE	MYC	c.217C>T	p.Pro73Ser
chr13	25631370	C	T	dog-36-5	0.299	3.571	synonymous_variant	LOW	MYC	c.231C>T	p.Ser77Ser
chr13	2698596	T	C	dog-37-5	0.069	1.05	synonymous_variant	LOW	PABPC1	c.807A>G	p.Lys269Lys
chr13	2699012	G	A	dog-37-5	0.17	0.061	synonymous_variant	LOW	PABPC1	c.714C>T	p.Phe238Phe
chr13	2699030	A	T	dog-37-5	0.176	-0.134	synonymous_variant	LOW	PABPC1	c.696T>A	p.Gly232Gly
chr13	2703280	A	G	dog-37-5	0.101	1.275	synonymous_variant	LOW	PABPC1	c.316T>C	p.Leu106Leu
chr13	2703302	C	T	dog-37-5	0.088	0.694	synonymous_variant	LOW	PABPC1	c.294G>A	p.Val98Val
chr13	2706596	T	G	dog-37-5	0.106	3.97	synonymous_variant	LOW	PABPC1	c.54A>C	p.Leu18Leu
chr13	2706638	G	A	dog-37-5	0.134	1.909	synonymous_variant	LOW	PABPC1	c.12C>T	p.Ser4Ser
chr13	4027747	A	G	dog-37-5	0.033	0.236	synonymous_variant	LOW	UBR5	c.7854T>C	p.Leu2618Leu
chr13	4061573	G	T	dog-37-5	0.048	-2.185	synonymous_variant	LOW	UBR5	c.3348C>A	p.Pro1116Pro
chr13	4499413	T	C	dog-37-5	0.053	4.61	missense_variant	MODERATE	AZIN1	c.958A>G	p.Ile320Val
chr13	9075348	A	G	dog-37-5	0.11	1.196	synonymous_variant	LOW	EIF3E	c.912T>C	p.Asp304Asp
chr13	9075366	G	A	dog-37-5	0.105	0.87	synonymous_variant	LOW	EIF3E	c.894C>T	p.Cys298Cys
chr13	16726771	G	A	dog-37-5	0.038	0.179	synonymous_variant	LOW	RAD21	c.222C>T	p.Leu74Leu
chr13	16726786	T	C	dog-37-5	0.038	1.981	synonymous_variant	LOW	RAD21	c.207A>G	p.Arg69Arg
chr13	44891475	A	T	dog-37-5	0.038	1.301	synonymous_variant	LOW	SLAIN2	c.417A>T	p.Leu139Leu
chr14	10929658	C	A	dog-21-4	0.452	6.646	stop_gained	HIGH	POT1	c.2165C>A	p.Ser722*
chr14	10866047	G	GC	dog-22-4	0.539	1.193	frameshift_variant	HIGH	POT1	c.269dupC	p.Val92fs
chr14	60554344	C	T	dog-23-4	0.184	-2.928	missense_variant	MODERATE	RNF133	c.50G>A	p.Arg17His
chr14	1307368	T	C	dog-24-4	0.223	0.983	synonymous_variant	LOW	LOC482217	c.639T>C	p.Leu213Leu
chr14	10932133	G	A	dog-24-4	0.312	8.403	stop_gained	HIGH	POT1	c.2258G>A	p.Trp753*
chr14	7382628	G	A	dog-25-4	0.578	-2.355	synonymous_variant	LOW	SMO	c.1158C>T	p.Ser386Ser
chr14	4928701	G	A	dog-06-2	0.16	-11.466	synonymous_variant	LOW	PLXNA4	c.5571G>A	p.Ser1857Ser
chr14	10899001	CA	C	dog-07-2	0.293	2.688	frameshift_variant	HIGH	POT1	c.817delA	p.Thr273fs
chr14	10899003	CTG	C	dog-07-2	0.293	5.503	frameshift_variant	HIGH	POT1	c.819_820delTG	p.Ala274fs
chr14	13334318	C	A	dog-11-2	0.344	8.414	missense_variant	MODERATE	DMTF1	c.359C>A	p.Ser120Tyr
chr14	60824553	C	T	dog-05-1	0.494	6.636	missense_variant	MODERATE	SLC13A1	c.1441G>A	p.Val481Ile
chr14	51044581	G	C	dog-02-1	0.374	0.773	missense_variant	MODERATE	LRRN3	c.1964G>C	p.Cys655Ser
chr14	28803350	A	G	dog-01-1	0.426	6.035	synonymous_variant	LOW	ETV1	c.51T>C	p.Phe17Phe
chr14	32255482	A	C	dog-01-1	0.408	6.034	missense_variant	MODERATE	SNX13	c.1549T>G	p.Tyr517Asp
chr14	48300695	T	C	dog-01-1	0.341	6.05	missense_variant	MODERATE	ELMO1	c.1817A>G	p.Gln606Arg
chr14	10908772	T	TA	dog-01-1	0.367	1.069	frameshift_variant	HIGH	POT1	c.1289dupA	p.Asn430fs
chr14	39596518	T	C	dog-13-3	0.066	5.958	missense_variant	MODERATE	HNRNPA2B1	c.491A>G	p.Asp164Gly
chr14	10880029	G	A	dog-15-3	0.447	7.997	missense_variant	MODERATE	POT1	c.560G>A	p.Gly187Glu
chr14	44242653	A	T	dog-16-3	0.135	-0.336	missense_variant	MODERATE	ITPRID1	c.2072A>T	p.Asp691Val
chr14	10899108	ATT	A	dog-16-3	0.386	6.048	frameshift_variant	HIGH	POT1	c.926_927delTT	p.Phe309fs
chr14	2154002	T	C	dog-26-5	0.103	0.285	missense_variant	MODERATE	OR2T4B	c.487T>C	p.Ser163Pro
chr14	51042962	G	C	dog-26-5	0.168	8.4	missense_variant	MODERATE	LRRN3	c.345G>C	p.Met115Ile
chr14	51044145	A	G	dog-26-5	0.133	1.589	missense_variant	MODERATE	LRRN3	c.1528A>G	p.Met510Val
chr14	1253712	C	T	dog-42-6	0.498	2.824	synonymous_variant	LOW	OR2W3	c.243G>A	p.Leu81Leu
chr14	29913535	G	GA	dog-29-5	0.485	6.199	frameshift_variant	HIGH	AGMO	c.1345dupT	p.Ser449fs
chr14	10903259	G	A	dog-43-6	0.307	8.361	missense_variant	MODERATE	POT1	c.1129G>A	p.Ala377Thr
chr14	10918629	G	A	dog-30-5	0.404	8.395	stop_gained	HIGH	POT1	c.1725G>A	p.Trp575*
chr14	20790112	G	A	dog-30-5	0.324	8.403	missense_variant	MODERATE	PDK4	c.785C>T	p.Ala262Val
chr14	10908729	G	C	dog-44-6	0.126	8.38	missense_variant	MODERATE	POT1	c.1244G>C	p.Gly415Ala
chr14	23094753	T	C	dog-45-6	0.781	3.895	missense_variant	MODERATE	COL28A1	c.773A>G	p.Asn258Ser
chr14	1867208	C	T	dog-32-5	0.06	5.455	start_lost	HIGH	LOC482230	c.3G>A	p.Met1?
chr14	10877787	A	G	dog-32-5	0.492	5.971	splice_acceptor_variant&intron_variant	HIGH	POT1	c.403-2A>G
chr14	42798705	C	T	dog-46-6	0.63	8.414	missense_variant	MODERATE	WIPF3	c.1184C>T	p.Thr395Met
chr14	7732025	G	A	dog-33-5	0.073	-0.039	synonymous_variant	LOW	CALU	c.777C>T	p.Leu259Leu
chr14	7741879	T	C	dog-33-5	0.064	0.006	synonymous_variant	LOW	CALU	c.276A>G	p.Glu92Glu
chr14	39593637	A	G	dog-33-5	0.1	-0.668	synonymous_variant	LOW	HNRNPA2B1	c.939T>C	p.Tyr313Tyr
chr14	50878142	C	A	dog-33-5	0.369	5.486	stop_gained	HIGH	IMMP2L	c.256G>T	p.Glu86*
chr14	352176	C	T	dog-47-6	0.341	-9.751	synonymous_variant	LOW	OBSCN	c.18555G>A	p.Ser6185Ser
chr14	513440	T	C	dog-48-6	0.095	5.324	synonymous_variant	LOW	ARF1	c.429A>G	p.Leu143Leu
chr14	22030271	A	G	dog-48-6	0.368	6.017	splice_acceptor_variant&intron_variant	HIGH	DLX6	c.428-2A>G
chr14	1758751	G	A	dog-35-5	0.449	5.594	missense_variant	MODERATE	OR2L3	c.503G>A	p.Cys168Tyr
chr14	13334299	G	T	dog-35-5	0.491	8.403	stop_gained	HIGH	DMTF1	c.340G>T	p.Glu114*
chr14	10909914	CTA	C	dog-35-5	0.359	-0.066	frameshift_variant	HIGH	POT1	c.1362_1363delAT	p.Ile454fs
chr14	56717017	G	A	dog-49-6	0.418	1.589	synonymous_variant	LOW	LOC119876957	c.649C>T	p.Leu217Leu
chr14	20467207	C	A	dog-36-5	0.158	5.542	missense_variant	MODERATE	PPP1R9A	c.2705C>A	p.Ser902Tyr
chr14	7552809	A	C	dog-37-5	0.078	4.503	missense_variant	MODERATE	TNPO3	c.1654A>C	p.Met552Leu
chr14	10880029	G	A	dog-37-5	0.422	7.997	missense_variant	MODERATE	POT1	c.560G>A	p.Gly187Glu
chr14	19860920	C	T	dog-37-5	0.044	0.896	synonymous_variant	LOW	COL1A2	c.1467C>T	p.Pro489Pro
chr14	22683935	A	G	dog-37-5	0.044	-0.382	synonymous_variant	LOW	ASNS	c.1005T>C	p.Asp335Asp
chr14	22683938	G	A	dog-37-5	0.044	-9.999	synonymous_variant	LOW	ASNS	c.1002C>T	p.Tyr334Tyr
chr14	39593637	A	G	dog-37-5	0.123	-0.668	synonymous_variant	LOW	HNRNPA2B1	c.939T>C	p.Tyr313Tyr
chr14	39593646	G	A	dog-37-5	0.127	0.491	synonymous_variant	LOW	HNRNPA2B1	c.930C>T	p.Pro310Pro
chr14	43438939	G	A	dog-37-5	0.055	5.548	missense_variant	MODERATE	GARS1	c.1672G>A	p.Val558Ile
chr14	43438943	G	A	dog-37-5	0.054	-2.209	missense_variant	MODERATE	GARS1	c.1676G>A	p.Ser559Asn
chr14	60112286	C	T	dog-37-5	0.047	-0.031	synonymous_variant	LOW	AASS	c.900G>A	p.Leu300Leu
chr15	32163385	C	T	dog-21-4	0.544	8.377	missense_variant	MODERATE	DCN	c.286G>A	p.Glu96Lys
chr15	50546065	G	A	dog-21-4	0.425	8.403	missense_variant	MODERATE	FBXW7	c.1760C>T	p.Ser587Leu
chr15	50547793	G	T	dog-21-4	0.52	2.726	missense_variant	MODERATE	FBXW7	c.1528C>A	p.Arg510Ser
chr15	50547679	T	C	dog-22-4	0.495	2.218	missense_variant	MODERATE	FBXW7	c.1642A>G	p.Arg548Gly
chr15	50549965	C	A	dog-22-4	0.453	8.414	missense_variant	MODERATE	FBXW7	c.1325G>T	p.Gly442Val
chr15	23640656	C	A	dog-24-4	0.078	8.394	missense_variant	MODERATE	ACSS3	c.1163C>A	p.Ala388Glu
chr15	30142250	C	T	dog-24-4	0.296	0.108	stop_gained	HIGH	LOC102155235	c.2377C>T	p.Arg793*
chr15	7986589	TG	T	dog-25-4	0.081	0.581	frameshift_variant	HIGH	HMGB4	c.277delC	p.Gln93fs
chr15	6011806	G	A	dog-06-2	0.487	-0.649	synonymous_variant	LOW	EVA1B	c.162G>A	p.Ala54Ala
chr15	15614292	G	A	dog-07-2	0.299	-3.186	synonymous_variant	LOW	PLK3	c.984C>T	p.Cys328Cys
chr15	16719563	G	A	dog-07-2	0.261	8.257	missense_variant	MODERATE	PTPRF	c.1366C>T	p.Arg456Cys
chr15	34924534	C	T	dog-10-2	0.871	8.414	missense_variant	MODERATE	TMCC3	c.1270G>A	p.Val424Ile
chr15	50547870	C	T	dog-10-2	0.853	4.634	missense_variant	MODERATE	FBXW7	c.1451G>A	p.Arg484Gln
chr15	14273169	A	C	dog-11-2	0.375	6.035	missense_variant	MODERATE	POMGNT1	c.674A>C	p.His225Pro
chr15	50547672	T	C	dog-12-2	0.363	6.05	missense_variant	MODERATE	FBXW7	c.1649A>G	p.Tyr550Cys
chr15	50637062	C	CT	dog-12-2	0.482	8.386	frameshift_variant	HIGH	FBXW7	c.111dupA	p.Glu38fs
chr15	15343709	G	T	dog-05-1	0.458	1.072	missense_variant	MODERATE	ZSWIM5	c.1233G>T	p.Arg411Ser
chr15	52498964	T	C	dog-05-1	0.415	5.872	missense_variant	MODERATE	DCHS2	c.488A>G	p.Asp163Gly
chr15	35287816	G	A	dog-03-1	0.479	1.118	synonymous_variant	LOW	NDUFA12	c.210C>T	p.Gly70Gly
chr15	50544841	T	G	dog-03-1	0.446	6.05	missense_variant	MODERATE	FBXW7	c.1883A>C	p.His628Pro
chr15	50550008	C	G	dog-03-1	0.385	8.414	missense_variant	MODERATE	FBXW7	c.1282G>C	p.Gly428Arg
chr15	50549881	C	T	dog-04-1	0.403	8.414	missense_variant	MODERATE	FBXW7	c.1409G>A	p.Arg470His
chr15	50544644	G	A	dog-15-3	0.444	3.828	missense_variant	MODERATE	FBXW7	c.2080C>T	p.Arg694Trp
chr15	24183538	C	T	dog-18-3	0.478	-8.251	synonymous_variant	LOW	PPFIA2	c.171G>A	p.Ser57Ser
chr15	26745761	A	C	dog-41-6	0.53	-1.152	splice_region_variant&synonymous_variant	LOW	SLC6A15	c.1494T>G	p.Thr498Thr
chr15	29491384	T	C	dog-41-6	0.413	1.661	synonymous_variant	LOW	C15H12orf29	c.684T>C	p.Asn228Asn
chr15	51466111	G	A	dog-41-6	0.159	1.236	missense_variant	MODERATE	TRIM2	c.1372G>A	p.Ala458Thr
chr15	26603902	G	A	dog-28-5	0.09	4.452	synonymous_variant	LOW	LOC611652	c.1245C>T	p.Gly415Gly
chr15	22905113	T	C	dog-42-6	0.454	3.474	missense_variant	MODERATE	OTOGL	c.2215T>C	p.Phe739Leu
chr15	50545998	T	A	dog-42-6	0.391	2.108	missense_variant	MODERATE	FBXW7	c.1827A>T	p.Lys609Asn
chr15	50570034	G	C	dog-42-6	0.46	8.293	stop_gained	HIGH	FBXW7	c.623C>G	p.Ser208*
chr15	50547793	G	A	dog-29-5	0.369	2.726	missense_variant	MODERATE	FBXW7	c.1528C>T	p.Arg510Cys
chr15	50546131	T	G	dog-43-6	0.429	6.05	missense_variant	MODERATE	FBXW7	c.1694A>C	p.Asp565Ala
chr15	50547870	C	T	dog-43-6	0.447	4.634	missense_variant	MODERATE	FBXW7	c.1451G>A	p.Arg484Gln
chr15	50547871	G	C	dog-30-5	0.791	5.306	missense_variant	MODERATE	FBXW7	c.1450C>G	p.Arg484Gly
chr15	26896598	T	C	dog-44-6	0.286	2.102	synonymous_variant	LOW	LRRIQ1	c.2595T>C	p.Asn865Asn
chr15	50549881	C	T	dog-44-6	0.113	8.414	missense_variant	MODERATE	FBXW7	c.1409G>A	p.Arg470His
chr15	51823534	C	T	dog-44-6	0.321	3.229	missense_variant	MODERATE	TLR2	c.1745C>T	p.Pro582Leu
chr15	6992154	A	C	dog-31-5	0.35	0.743	missense_variant	MODERATE	ZMYM1	c.1296T>G	p.Ile432Met
chr15	53285512	C	T	dog-31-5	0.137	0.462	synonymous_variant	LOW	MAP9	c.1824G>A	p.Lys608Lys
chr15	52498472	C	T	dog-45-6	0.417	6.271	missense_variant	MODERATE	DCHS2	c.980G>A	p.Arg327His
chr15	50547792	C	A	dog-32-5	0.41	6.68	missense_variant	MODERATE	FBXW7	c.1529G>T	p.Arg510Leu
chr15	1822089	C	T	dog-46-6	0.498	2.164	synonymous_variant	LOW	FOXO6	c.1236G>A	p.Arg412Arg
chr15	2984567	G	A	dog-46-6	0.411	-0.373	missense_variant	MODERATE	LOC119869301	c.833G>A	p.Arg278Lys
chr15	52763520	A	G	dog-46-6	0.408	6.032	missense_variant	MODERATE	LRAT	c.187A>G	p.Ile63Val
chr15	6423213	C	T	dog-33-5	0.052	2.163	synonymous_variant	LOW	AGO4	c.741G>A	p.Lys247Lys
chr15	6423228	A	G	dog-33-5	0.052	0.28	synonymous_variant	LOW	AGO4	c.726T>C	p.Asp242Asp
chr15	9129172	A	G	dog-33-5	0.035	2.106	synonymous_variant	LOW	ZFYVE9	c.2586T>C	p.Val862Val
chr15	18514754	T	C	dog-33-5	0.117	0.323	synonymous_variant	LOW	SUPT16H	c.3081A>G	p.Ser1027Ser
chr15	18514799	C	T	dog-33-5	0.13	2.499	synonymous_variant	LOW	SUPT16H	c.3036G>A	p.Gln1012Gln
chr15	18525425	G	A	dog-33-5	0.054	-0.385	synonymous_variant	LOW	SUPT16H	c.2268C>T	p.His756His
chr15	36118403	T	C	dog-33-5	0.055	2.188	synonymous_variant	LOW	LTA4H	c.381A>G	p.Lys127Lys
chr15	38294677	T	C	dog-33-5	0.083	0.925	synonymous_variant	LOW	SLC25A3	c.21T>C	p.His7His
chr15	42762188	G	C	dog-33-5	0.067	-2.52	synonymous_variant	LOW	HSP90B1	c.1344G>C	p.Arg448Arg
chr15	42762191	A	G	dog-33-5	0.067	6.499	synonymous_variant	LOW	HSP90B1	c.1347A>G	p.Glu449Glu
chr15	51113730	C	T	dog-33-5	0.045	-4.27	synonymous_variant	LOW	ARFIP1	c.1092C>T	p.Asn364Asn
chr15	6723653	C	T	dog-36-5	0.063	2.632	synonymous_variant	LOW	KIAA0319L	c.1326C>T	p.Val442Val
chr15	38296449	C	G	dog-36-5	0.08	-2.047	synonymous_variant	LOW	SLC25A3	c.246C>G	p.Val82Val
chr15	38296455	T	C	dog-36-5	0.08	-0.059	synonymous_variant	LOW	SLC25A3	c.252T>C	p.Pro84Pro
chr15	42762191	A	G	dog-36-5	0.061	6.499	synonymous_variant	LOW	HSP90B1	c.1347A>G	p.Glu449Glu
chr15	3440881	C	A	dog-37-5	0.043	0.208	synonymous_variant	LOW	MACF1	c.22230G>T	p.Ser7410Ser
chr15	3440884	C	T	dog-37-5	0.043	-3.795	synonymous_variant	LOW	MACF1	c.22227G>A	p.Pro7409Pro
chr15	15637879	C	T	dog-37-5	0.159	-0.566	synonymous_variant	LOW	RPS8	c.54G>A	p.Arg18Arg
chr15	15637894	C	T	dog-37-5	0.144	0.791	synonymous_variant	LOW	RPS8	c.39G>A	p.Lys13Lys
chr15	18223429	T	A	dog-37-5	0.039	-0.316	missense_variant	MODERATE	METTL17	c.925T>A	p.Cys309Ser
chr15	18514754	T	C	dog-37-5	0.107	0.323	synonymous_variant	LOW	SUPT16H	c.3081A>G	p.Ser1027Ser
chr15	18525024	T	C	dog-37-5	0.065	1.776	synonymous_variant	LOW	SUPT16H	c.2376A>G	p.Lys792Lys
chr15	18579534	G	A	dog-37-5	0.063	2.489	synonymous_variant	LOW	CHD8	c.2364C>T	p.Ile788Ile
chr15	38296449	C	G	dog-37-5	0.04	-2.047	synonymous_variant	LOW	SLC25A3	c.246C>G	p.Val82Val
chr15	38296455	T	C	dog-37-5	0.04	-0.059	synonymous_variant	LOW	SLC25A3	c.252T>C	p.Pro84Pro
chr15	39632577	G	A	dog-37-5	0.051	3.481	synonymous_variant	LOW	ACTR6	c.888G>A	p.Gly296Gly
chr15	39632589	T	A	dog-37-5	0.054	2.684	synonymous_variant	LOW	ACTR6	c.900T>A	p.Thr300Thr
chr15	50637084	C	T	dog-37-5	0.046	3.06	synonymous_variant	LOW	FBXW7	c.90G>A	p.Glu30Glu
chr16	53315403	G	A	dog-21-4	0.616	-0.148	missense_variant	MODERATE	LOC119874613	c.437C>T	p.Ala146Val
chr16	55312592	C	T	dog-24-4	0.302	0.848	missense_variant	MODERATE	LOC119869258	c.1229C>T	p.Pro410Leu
chr16	60126889	C	T	dog-25-4	0.438	7.776	missense_variant	MODERATE	MYOM2	c.49G>A	p.Asp17Asn
chr16	45189598	G	A	dog-07-2	0.245	-0.008	missense_variant	MODERATE	MTNR1A	c.98G>A	p.Gly33Glu
chr16	32455324	C	T	dog-09-2	0.314	8.414	missense_variant	MODERATE	NRG1	c.1559G>A	p.Arg520His
chr16	60079731	G	A	dog-11-2	0.385	-0.334	synonymous_variant	LOW	MYOM2	c.4308C>T	p.Ser1436Ser
chr16	15813312	G	A	dog-05-1	0.067	0.076	missense_variant	MODERATE	ABCB8	c.301G>A	p.Ala101Thr
chr16	45063002	G	A	dog-05-1	0.231	-14.557	synonymous_variant	LOW	FAT1	c.1968G>A	p.Pro656Pro
chr16	37368053	G	A	dog-04-1	0.443	6.591	missense_variant	MODERATE	DLC1	c.1838C>T	p.Thr613Met
chr16	1640528	AGTGCGACCCCGACCTGTGCCTCAC	A	dog-01-1	0.298	7.423	disruptive_inframe_deletion	MODERATE	EZH2	c.2045_2068delACCCCGACCTGTGCCTCACGTGCG	p.Asp682_Cys689del
chr16	6868703	C	T	dog-13-3	0.339	8.325	missense_variant	MODERATE	MGAM2	c.1741G>A	p.Ala581Thr
chr16	6761253	A	G	dog-15-3	0.472	-6.46	missense_variant	MODERATE	LOC475521	c.161A>G	p.Asn54Ser
chr16	34323055	A	T	dog-15-3	0.364	0.854	synonymous_variant	LOW	TEX15	c.6828A>T	p.Ser2276Ser
chr16	36586933	G	A	dog-16-3	0.109	2.35	missense_variant	MODERATE	LOC475605	c.2365G>A	p.Ala789Thr
chr16	15573464	C	T	dog-17-3	0.396	-4.581	missense_variant	MODERATE	GIMAP6	c.1021G>A	p.Val341Ile
chr16	23742145	T	C	dog-17-3	0.449	5.817	missense_variant	MODERATE	CHRNA6	c.853T>C	p.Phe285Leu
chr16	6066100	C	T	dog-18-3	0.504	8.408	missense_variant	MODERATE	FAM131B	c.325C>T	p.Arg109Trp
chr16	6488711	C	T	dog-41-6	0.314	5.399	missense_variant	MODERATE	EPHB6	c.295G>A	p.Gly99Arg
chr16	60101371	G	A	dog-41-6	0.587	-2.926	synonymous_variant	LOW	MYOM2	c.1788C>T	p.Ser596Ser
chr16	5386050	G	A	dog-28-5	0.092	6.537	missense_variant	MODERATE	ARHGEF5	c.3139C>T	p.Arg1047Cys
chr16	23042594	G	A	dog-42-6	0.554	0.075	synonymous_variant	LOW	CSGALNACT1	c.294C>T	p.Pro98Pro
chr16	15132245	G	A	dog-43-6	0.457	-1.162	synonymous_variant	LOW	ZNF746	c.1410C>T	p.Ser470Ser
chr16	41957541	C	T	dog-43-6	0.378	0.486	synonymous_variant	LOW	MTUS1	c.1254G>A	p.Thr418Thr
chr16	59177967	C	T	dog-43-6	0.388	-0.08	synonymous_variant	LOW	CSMD1	c.6702C>T	p.Val2234Val
chr16	14449143	C	A	dog-30-5	0.431	0.01	missense_variant	MODERATE	POLM	c.358C>A	p.His120Asn
chr16	15114491	G	A	dog-30-5	0.343	8.136	stop_gained	HIGH	ZNF777	c.256C>T	p.Gln86*
chr16	59086338	G	A	dog-30-5	0.094	1.448	missense_variant	MODERATE	CSMD1	c.4762G>A	p.Val1588Ile
chr16	5942888	C	T	dog-44-6	0.242	2.549	synonymous_variant	LOW	OR2R1	c.430C>T	p.Leu144Leu
chr16	45143279	G	A	dog-44-6	0.24	6.641	missense_variant	MODERATE	FAT1	c.6238G>A	p.Val2080Met
chr16	45165351	C	T	dog-44-6	0.328	-4.751	synonymous_variant	LOW	FAT1	c.12888C>T	p.His4296His
chr16	12302361	C	T	dog-31-5	0.205	8.399	missense_variant	MODERATE	NUP205	c.3484G>A	p.Glu1162Lys
chr16	52679985	T	C	dog-31-5	0.294	-2.011	missense_variant	MODERATE	LOC119874676	c.818A>G	p.Asp273Gly
chr16	52679993	A	C	dog-31-5	0.303	-1.88	synonymous_variant	LOW	LOC119874676	c.810T>G	p.Gly270Gly
chr16	1132723	G	A	dog-46-6	0.275	-1.343	missense_variant	MODERATE	LOC119877114	c.5C>T	p.Ala2Val
chr16	7064502	G	A	dog-46-6	0.486	-0.169	synonymous_variant	LOW	OR9A4C	c.936C>T	p.Leu312Leu
chr16	7871241	G	C	dog-33-5	0.052	2.1	missense_variant	MODERATE	MRPS33	c.27G>C	p.Leu9Phe
chr16	9832178	G	C	dog-33-5	0.117	-11.089	synonymous_variant	LOW	TRIM24	c.1977C>G	p.Thr659Thr
chr16	9843973	T	C	dog-33-5	0.049	0.003	synonymous_variant	LOW	TRIM24	c.1413A>G	p.Arg471Arg
chr16	27815446	A	C	dog-33-5	0.079	-11.236	synonymous_variant	LOW	FGFR1	c.2154A>C	p.Arg718Arg
chr16	27889509	C	T	dog-33-5	0.06	0.617	synonymous_variant	LOW	NSD3	c.279C>T	p.Pro93Pro
chr16	34030382	G	A	dog-47-6	0.332	4.438	stop_gained	HIGH	WRN	c.2698C>T	p.Arg900*
chr16	45165004	G	A	dog-47-6	0.224	8.403	missense_variant	MODERATE	FAT1	c.12541G>A	p.Gly4181Arg
chr16	59245308	GAA	G	dog-47-6	0.344	4.258	frameshift_variant	HIGH	CSMD1	c.7841_7842delAA	p.Glu2614fs
chr16	55040918	T	G	dog-36-5	0.061	1.78	synonymous_variant	LOW	LOC100686569	c.243A>C	p.Thr81Thr
chr16	55040930	G	A	dog-36-5	0.057	2.34	synonymous_variant	LOW	LOC100686569	c.231C>T	p.Gly77Gly
chr16	9846626	C	T	dog-37-5	0.054	-1.538	synonymous_variant	LOW	TRIM24	c.1221G>A	p.Gln407Gln
chr16	12283868	C	T	dog-37-5	0.048	-8.393	synonymous_variant	LOW	NUP205	c.5094G>A	p.Thr1698Thr
chr16	19291195	G	A	dog-37-5	0.07	0.643	synonymous_variant	LOW	RBM33	c.771G>A	p.Glu257Glu
chr16	27801893	G	A	dog-37-5	0.068	0.787	synonymous_variant	LOW	FGFR1	c.420G>A	p.Glu140Glu
chr17	839825	G	A	dog-21-4	0.141	3.45	missense_variant	MODERATE	PXDN	c.4084C>T	p.Arg1362Cys
chr17	7357663	C	T	dog-21-4	0.466	-1.758	synonymous_variant	LOW	HPCAL1	c.180C>T	p.Asp60Asp
chr17	63815188	A	G	dog-24-4	0.067	6.037	missense_variant	MODERATE	LOC119877186	c.142T>C	p.Tyr48His
chr17	38169879	G	A	dog-25-4	0.422	2.244	synonymous_variant	LOW	EIF2AK3	c.54G>A	p.Leu18Leu
chr17	38169882	G	A	dog-25-4	0.414	0.205	synonymous_variant	LOW	EIF2AK3	c.57G>A	p.Leu19Leu
chr17	64242532	G	A	dog-25-4	0.577	8.091	missense_variant	MODERATE	KCND3	c.752G>A	p.Arg251His
chr17	21157405	G	A	dog-11-2	0.429	8.362	missense_variant	MODERATE	KHK	c.952G>A	p.Ala318Thr
chr17	35063802	T	C	dog-03-1	0.466	0.381	missense_variant	MODERATE	LOC100856603	c.472A>G	p.Ser158Gly
chr17	51165694	C	T	dog-03-1	0.471	3.536	missense_variant	MODERATE	CYP26B1	c.754C>T	p.Arg252Trp
chr17	61882183	T	C	dog-04-1	0.412	-0.373	missense_variant	MODERATE	LOC119877199	c.1324A>G	p.Arg442Gly
chr17	61126157	T	C	dog-02-1	0.158	6.05	missense_variant	MODERATE	POGZ	c.3185A>G	p.Glu1062Gly
chr17	849498	C	T	dog-17-3	0.414	1.028	synonymous_variant	LOW	PXDN	c.3141G>A	p.Leu1047Leu
chr17	38056700	A	T	dog-17-3	0.488	1.346	stop_gained	HIGH	LOC608379	c.364A>T	p.Lys122*
chr17	44270962	G	C	dog-17-3	0.368	8.383	missense_variant	MODERATE	LRRTM1	c.883G>C	p.Glu295Gln
chr17	48756141	T	A	dog-17-3	0.371	5.858	missense_variant	MODERATE	POLE4	c.179A>T	p.Glu60Val
chr17	59832901	C	T	dog-26-5	0.245	-0.614	synonymous_variant	LOW	H2AC20	c.240C>T	p.Ile80Ile
chr17	946692	G	A	dog-40-6	0.257	8.113	missense_variant	MODERATE	MYT1L	c.3137C>T	p.Thr1046Met
chr17	48543072	T	A	dog-41-6	0.475	6.03	missense_variant	MODERATE	TACR1	c.205T>A	p.Tyr69Asn
chr17	55225587	C	G	dog-41-6	0.147	8.371	missense_variant	MODERATE	MAN1A2	c.158C>G	p.Ala53Gly
chr17	8344406	G	A	dog-42-6	0.464	2.571	missense_variant	MODERATE	NTSR2	c.1016C>T	p.Thr339Met
chr17	11373365	C	T	dog-42-6	0.389	-0.129	missense_variant	MODERATE	NBAS	c.938G>A	p.Arg313His
chr17	43951854	A	T	dog-42-6	0.245	6.032	missense_variant	MODERATE	CTNNA2	c.2264T>A	p.Met755Lys
chr17	39268915	T	C	dog-29-5	0.326	6.05	missense_variant	MODERATE	IMMT	c.584T>C	p.Val195Ala
chr17	60552166	T	A	dog-43-6	0.339	-0.259	missense_variant	MODERATE	CTSS	c.944A>T	p.Gln315Leu
chr17	34763064	G	A	dog-30-5	0.536	1.652	synonymous_variant	LOW	DUSP2	c.330G>A	p.Leu110Leu
chr17	51635974	C	T	dog-30-5	0.488	8.414	missense_variant	MODERATE	DYSF	c.3121G>A	p.Val1041Ile
chr17	57246840	G	A	dog-30-5	0.308	0.982	missense_variant	MODERATE	HMGCS2	c.790C>T	p.Arg264Trp
chr17	61461050	C	T	dog-44-6	0.378	8.414	missense_variant	MODERATE	TDRKH	c.79G>A	p.Ala27Thr
chr17	18559065	C	T	dog-31-5	0.122	-1.598	synonymous_variant	LOW	LOC119877151	c.165C>T	p.Ser55Ser
chr17	2141310	C	T	dog-33-5	0.234	-0.573	synonymous_variant	LOW	RPS7	c.36C>T	p.Asn12Asn
chr17	11464552	T	C	dog-33-5	0.047	0.231	synonymous_variant	LOW	DDX1	c.528T>C	p.Asn176Asn
chr17	20326179	A	G	dog-33-5	0.082	1.2	synonymous_variant	LOW	RAB10	c.369A>G	p.Lys123Lys
chr17	20326194	T	C	dog-33-5	0.09	1.234	synonymous_variant	LOW	RAB10	c.384T>C	p.Asp128Asp
chr17	21403929	C	T	dog-33-5	0.077	3.729	synonymous_variant	LOW	PPM1G	c.1113G>A	p.Glu371Glu
chr17	21403932	C	T	dog-33-5	0.075	2.528	synonymous_variant	LOW	PPM1G	c.1110G>A	p.Val370Val
chr17	24827953	A	G	dog-33-5	0.236	-1.417	synonymous_variant	LOW	CAPN14	c.247T>C	p.Leu83Leu
chr17	52955730	C	T	dog-33-5	0.062	1.157	missense_variant	MODERATE	CSDE1	c.1579G>A	p.Ala527Thr
chr17	52955734	G	T	dog-33-5	0.061	1.609	synonymous_variant	LOW	CSDE1	c.1575C>A	p.Gly525Gly
chr17	52960351	G	A	dog-33-5	0.068	6.584	missense_variant	MODERATE	CSDE1	c.1247C>T	p.Ala416Val
chr17	52960356	G	A	dog-33-5	0.082	-0.167	synonymous_variant	LOW	CSDE1	c.1242C>T	p.Arg414Arg
chr17	52963101	G	A	dog-33-5	0.093	-2.739	synonymous_variant	LOW	CSDE1	c.822C>T	p.Asp274Asp
chr17	52963107	T	G	dog-33-5	0.1	0.569	synonymous_variant	LOW	CSDE1	c.816A>C	p.Gly272Gly
chr17	52969344	A	G	dog-33-5	0.064	-14.364	synonymous_variant	LOW	CSDE1	c.249T>C	p.Tyr83Tyr
chr17	52969355	G	A	dog-33-5	0.062	1.221	synonymous_variant	LOW	CSDE1	c.238C>T	p.Leu80Leu
chr17	59435716	G	A	dog-33-5	0.047	-9.565	synonymous_variant	LOW	TXNIP	c.291C>T	p.Tyr97Tyr
chr17	61120596	A	G	dog-33-5	0.055	0.601	synonymous_variant	LOW	PSMB4	c.417A>G	p.Arg139Arg
chr17	988718	C	T	dog-47-6	0.216	4.926	missense_variant	MODERATE	MYT1L	c.2096G>A	p.Ser699Asn
chr17	21285951	C	T	dog-47-6	0.241	8.124	missense_variant	MODERATE	CAD	c.6121C>T	p.Arg2041Trp
chr17	36894482	C	A	dog-47-6	0.22	-0.873	missense_variant	MODERATE	LOC102154778	c.1025G>T	p.Arg342Leu
chr17	32231247	A	G	dog-48-6	0.301	6.035	splice_donor_variant&intron_variant	HIGH	SLC8A1	c.1960+2T>C
chr17	54369533	G	A	dog-48-6	0.241	8.377	missense_variant	MODERATE	ATP1A1	c.2077G>A	p.Ala693Thr
chr17	35417591	T	C	dog-36-5	0.05	0.114	synonymous_variant	LOW	BUB1	c.735A>G	p.Gly245Gly
chr17	51818692	C	T	dog-36-5	0.055	-0.196	missense_variant	MODERATE	ZNF638	c.2227G>A	p.Val743Ile
chr17	52952638	G	A	dog-36-5	0.056	2.155	synonymous_variant	LOW	CSDE1	c.1926C>T	p.Ile642Ile
chr17	52969344	A	G	dog-36-5	0.069	-14.364	synonymous_variant	LOW	CSDE1	c.249T>C	p.Tyr83Tyr
chr17	52969355	G	A	dog-36-5	0.072	1.221	synonymous_variant	LOW	CSDE1	c.238C>T	p.Leu80Leu
chr17	13198953	T	C	dog-37-5	0.058	-0.858	missense_variant	MODERATE	SMC6	c.1390A>G	p.Thr464Ala
chr17	54575304	G	A	dog-37-5	0.441	8.371	missense_variant	MODERATE	IGSF3	c.1000C>T	p.Pro334Ser
chr17	60130605	G	T	dog-37-5	0.045	0.589	synonymous_variant	LOW	ANP32E	c.300C>A	p.Ile100Ile
chr17	60130611	A	G	dog-37-5	0.044	3.038	synonymous_variant	LOW	ANP32E	c.294T>C	p.Asn98Asn
chr17	61015537	G	A	dog-37-5	0.044	-8.102	synonymous_variant	LOW	ZNF687	c.2493G>A	p.Thr831Thr
chr18	460241	C	T	dog-21-4	0.116	-5.678	synonymous_variant	LOW	ABCA13	c.13164C>T	p.Asp4388Asp
chr18	409123	G	A	dog-25-4	0.474	-2.775	missense_variant	MODERATE	ABCA13	c.11486G>A	p.Arg3829His
chr18	21677788	A	T	dog-25-4	0.436	6.037	missense_variant	MODERATE	HGF	c.220T>A	p.Cys74Ser
chr18	48386400	G	A	dog-07-2	0.074	5.291	missense_variant	MODERATE	CTTN	c.1684C>T	p.Arg562Cys
chr18	35335569	A	T	dog-08-2	0.448	-0.801	missense_variant	MODERATE	CCDC73	c.2134A>T	p.Thr712Ser
chr18	12910745	G	A	dog-09-2	0.154	3.223	missense_variant	MODERATE	LAMB1	c.3244G>A	p.Asp1082Asn
chr18	39869046	C	T	dog-09-2	0.067	-0.288	synonymous_variant	LOW	OR5M5	c.186C>T	p.His62His
chr18	42640456	C	A	dog-09-2	0.358	0.759	synonymous_variant	LOW	PSMC3	c.255C>A	p.Pro85Pro
chr18	40657654	G	T	dog-11-2	0.355	0.255	missense_variant	MODERATE	LOC541568	c.498C>A	p.Phe166Leu
chr18	303459	A	T	dog-12-2	0.364	4.242	missense_variant	MODERATE	ABCA13	c.152A>T	p.His51Leu
chr18	32110946	G	A	dog-12-2	0.438	3.203	synonymous_variant	LOW	PRR5L	c.1098C>T	p.Ser366Ser
chr18	386082	C	T	dog-05-1	0.389	0.959	missense_variant	MODERATE	ABCA13	c.10297C>T	p.Arg3433Cys
chr18	49538709	A	T	dog-05-1	0.313	-4.261	missense_variant	MODERATE	LOC119864252	c.468T>A	p.His156Gln
chr18	22797810	G	A	dog-04-1	0.526	0.149	stop_gained	HIGH	PCLO	c.4501C>T	p.Arg1501*
chr18	38446209	C	A	dog-04-1	0.095	-0.326	missense_variant	MODERATE	OR5B2	c.91C>A	p.Leu31Ile
chr18	2381667	C	T	dog-01-1	0.381	0.149	synonymous_variant	LOW	LOC119864153	c.2028G>A	p.Gln676Gln
chr18	22797151	C	T	dog-01-1	0.373	-1.291	synonymous_variant	LOW	PCLO	c.5160G>A	p.Pro1720Pro
chr18	38948607	G	A	dog-01-1	0.149	1.385	synonymous_variant	LOW	SELENOH	c.261C>T	p.Asp87Asp
chr18	39992342	G	A	dog-01-1	0.366	0.462	synonymous_variant	LOW	OR8K1	c.345C>T	p.Ile115Ile
chr18	6989826	G	A	dog-13-3	0.284	8.403	missense_variant	MODERATE	HECW1	c.487C>T	p.Arg163Cys
chr18	50994262	C	T	dog-13-3	0.431	-6.733	synonymous_variant	LOW	PC	c.1176C>T	p.Thr392Thr
chr18	49744724	G	A	dog-14-3	0.061	-4.661	synonymous_variant	LOW	GAL	c.261C>T	p.Ala87Ala
chr18	55592097	AGGAGACACTAG	A	dog-14-3	0.174	8.185	frameshift_variant	HIGH	SDHAF2	c.61_71delCTAGTGTCTCC	p.Leu21fs
chr18	42058943	TC	T	dog-15-3	0.425	-0.505	frameshift_variant	HIGH	PTPRJ	c.58delG	p.Glu20fs
chr18	38474394	C	A	dog-17-3	0.36	5.739	synonymous_variant	LOW	OR5B3	c.780C>A	p.Pro260Pro
chr18	20510319	T	G	dog-18-3	0.412	-1.009	missense_variant	MODERATE	GNAT3	c.114A>C	p.Leu38Phe
chr18	24266479	G	A	dog-40-6	0.111	0.149	synonymous_variant	LOW	LOC119877255	c.1029G>A	p.Gly343Gly
chr18	40759354	G	A	dog-40-6	0.091	-2.893	synonymous_variant	LOW	OR4A33	c.429C>T	p.Ile143Ile
chr18	22747394	G	A	dog-41-6	0.4	8.403	missense_variant	MODERATE	PCLO	c.12487C>T	p.Arg4163Cys
chr18	41781567	C	T	dog-28-5	0.393	-0.813	missense_variant	MODERATE	LOC119864132	c.704G>A	p.Arg235His
chr18	26738109	C	T	dog-42-6	0.471	8.396	missense_variant	MODERATE	API5	c.275G>A	p.Gly92Glu
chr18	6867671	C	T	dog-43-6	0.603	-1.419	missense_variant	MODERATE	HECW1	c.1453G>A	p.Ala485Thr
chr18	41847601	G	A	dog-43-6	0.401	4.072	missense_variant	MODERATE	OR4C3B	c.689C>T	p.Ala230Val
chr18	35336053	T	C	dog-44-6	0.223	2.113	missense_variant	MODERATE	CCDC73	c.2618T>C	p.Phe873Ser
chr18	40886468	A	T	dog-31-5	0.267	0.903	missense_variant	MODERATE	OR4P10	c.109T>A	p.Leu37Met
chr18	8179796	C	T	dog-45-6	0.423	-6.582	synonymous_variant	LOW	GLI3	c.4671C>T	p.Pro1557Pro
chr18	46521176	C	T	dog-45-6	0.418	-2.584	missense_variant	MODERATE	SYT8	c.82C>T	p.Arg28Cys
chr18	22793228	T	C	dog-32-5	0.464	6.001	missense_variant	MODERATE	PCLO	c.9083A>G	p.Asp3028Gly
chr18	16884092	G	A	dog-46-6	0.28	6.592	missense_variant	MODERATE	RELN	c.2099G>A	p.Arg700Gln
chr18	21863377	C	G	dog-33-5	0.394	8.414	missense_variant	MODERATE	CACNA2D1	c.2623G>C	p.Asp875His
chr18	33376450	A	T	dog-33-5	0.058	1.551	synonymous_variant	LOW	PDHX	c.537T>A	p.Val179Val
chr18	33376455	G	T	dog-33-5	0.059	5.25	missense_variant	MODERATE	PDHX	c.532C>A	p.Leu178Ile
chr18	34103292	T	C	dog-33-5	0.086	1.737	synonymous_variant	LOW	CAPRIN1	c.1635A>G	p.Gln545Gln
chr18	34103298	C	T	dog-33-5	0.083	1.78	synonymous_variant	LOW	CAPRIN1	c.1629G>A	p.Leu543Leu
chr18	34107231	A	G	dog-33-5	0.041	1.686	synonymous_variant	LOW	CAPRIN1	c.1029T>C	p.Ser343Ser
chr18	34107234	C	T	dog-33-5	0.042	-1.404	synonymous_variant	LOW	CAPRIN1	c.1026G>A	p.Ala342Ala
chr18	35362671	G	A	dog-33-5	0.046	-0.956	synonymous_variant	LOW	EIF3M	c.198C>T	p.Ser66Ser
chr18	38895900	C	T	dog-33-5	0.066	-2.555	missense_variant	MODERATE	CTNND1	c.1817G>A	p.Ser606Asn
chr18	38895907	G	C	dog-33-5	0.065	3.174	missense_variant	MODERATE	CTNND1	c.1810C>G	p.Pro604Ala
chr18	38896532	C	A	dog-33-5	0.063	-0.158	synonymous_variant	LOW	CTNND1	c.1665G>T	p.Val555Val
chr18	43144644	T	C	dog-33-5	0.042	0.061	synonymous_variant	LOW	CKAP5	c.828T>C	p.Ile276Ile
chr18	43205978	C	A	dog-33-5	0.06	-4.373	synonymous_variant	LOW	CKAP5	c.5964C>A	p.Ser1988Ser
chr18	43205996	C	T	dog-33-5	0.057	-0.501	synonymous_variant	LOW	CKAP5	c.5982C>T	p.His1994His
chr18	51772931	T	C	dog-33-5	0.101	0.342	synonymous_variant	LOW	BANF1	c.51A>G	p.Glu17Glu
chr18	51772946	C	T	dog-33-5	0.096	-0.482	synonymous_variant	LOW	BANF1	c.36G>A	p.Ala12Ala
chr18	11790205	A	G	dog-47-6	0.368	4.322	missense_variant	MODERATE	LOC100683694	c.536A>G	p.Lys179Arg
chr18	38677332	G	A	dog-47-6	0.228	-0.051	missense_variant	MODERATE	OR9I2	c.154C>T	p.Pro52Ser
chr18	2384620	C	T	dog-48-6	0.294	0.545	missense_variant	MODERATE	LOC119864153	c.724G>A	p.Val242Ile
chr18	39938443	A	C	dog-48-6	0.329	-0.148	missense_variant	MODERATE	OR5AL1	c.255T>G	p.Phe85Leu
chr18	42591677	C	T	dog-36-5	0.052	0.026	synonymous_variant	LOW	CELF1	c.288C>T	p.Arg96Arg
chr18	12160276	G	A	dog-37-5	0.1	0.069	synonymous_variant	LOW	LOC100683828	c.75G>A	p.Gly25Gly
chr18	35094505	A	T	dog-37-5	0.061	3.316	synonymous_variant	LOW	QSER1	c.603T>A	p.Ser201Ser
chr18	35094622	T	C	dog-37-5	0.055	0.108	synonymous_variant	LOW	QSER1	c.486A>G	p.Gln162Gln
chr18	35094630	C	A	dog-37-5	0.059	1.687	missense_variant	MODERATE	QSER1	c.478G>T	p.Ala160Ser
chr18	35350188	G	A	dog-37-5	0.055	0.264	synonymous_variant	LOW	EIF3M	c.588C>T	p.Asn196Asn
chr18	37397972	C	A	dog-37-5	0.344	6.611	missense_variant	MODERATE	ARL14EP	c.704G>T	p.Arg235Leu
chr18	43170195	G	A	dog-37-5	0.05	-1.087	synonymous_variant	LOW	CKAP5	c.2598G>A	p.Val866Val
chr18	51261342	G	A	dog-37-5	0.047	-1.501	synonymous_variant	LOW	CCS	c.75C>T	p.Cys25Cys
chr18	52584032	A	C	dog-37-5	0.393	4.382	missense_variant	MODERATE	ZNHIT2	c.137A>C	p.Tyr46Ser
chr18	52896950	T	C	dog-37-5	0.058	-0.194	synonymous_variant	LOW	SF1	c.1608T>C	p.Pro536Pro
chr18	52896953	C	T	dog-37-5	0.059	-2.748	synonymous_variant	LOW	SF1	c.1611C>T	p.Asn537Asn
chr19	1810889	G	A	dog-21-4	0.5	-3.116	missense_variant	MODERATE	INPP4B	c.1669G>A	p.Gly557Ser
chr19	2734142	G	C	dog-24-4	0.294	0.985	missense_variant	MODERATE	RNF150	c.1228G>C	p.Val410Leu
chr19	34915686	C	T	dog-24-4	0.177	6.676	missense_variant	MODERATE	DPP10	c.1862G>A	p.Arg621Gln
chr19	54373368	C	T	dog-25-4	0.502	6.571	missense_variant	MODERATE	TNFAIP6	c.149C>T	p.Thr50Met
chr19	54557862	C	T	dog-25-4	0.549	6.628	missense_variant	MODERATE	NEB	c.14735G>A	p.Arg4912Gln
chr19	33405121	G	A	dog-12-2	0.46	-0.185	synonymous_variant	LOW	LOC106560021	c.1032C>T	p.Asn344Asn
chr19	744318	G	T	dog-17-3	0.413	2.127	missense_variant	MODERATE	GAB1	c.1133C>A	p.Ala378Asp
chr19	14047965	G	A	dog-26-5	0.119	2.583	missense_variant	MODERATE	INTU	c.845C>T	p.Thr282Ile
chr19	19094991	G	A	dog-26-5	0.189	8.349	missense_variant	MODERATE	TRPC3	c.2653G>A	p.Val885Met
chr19	30158661	G	A	dog-40-6	0.1	8.36	missense_variant	MODERATE	CLASP1	c.1988G>A	p.Arg663Gln
chr19	19077592	G	A	dog-28-5	0.071	5.951	splice_region_variant&synonymous_variant	LOW	TRPC3	c.2265G>A	p.Glu755Glu
chr19	1664143	C	T	dog-29-5	0.451	0.605	missense_variant	MODERATE	INPP4B	c.77C>T	p.Pro26Leu
chr19	44544349	C	T	dog-30-5	0.409	-0.57	missense_variant	MODERATE	LOC483905	c.389C>T	p.Thr130Met
chr19	54602694	C	T	dog-31-5	0.2	4.147	synonymous_variant	LOW	NEB	c.8568G>A	p.Leu2856Leu
chr19	19148861	T	C	dog-33-5	0.037	2.314	missense_variant	MODERATE	CCNA2	c.970T>C	p.Ser324Pro
chr19	41412751	T	A	dog-33-5	0.394	1.978	missense_variant	MODERATE	THSD7B	c.2121T>A	p.Ser707Arg
chr19	54444159	G	T	dog-33-5	0.048	2.123	synonymous_variant	LOW	RIF1	c.1674G>T	p.Leu558Leu
chr19	54444162	C	T	dog-33-5	0.047	1.286	synonymous_variant	LOW	RIF1	c.1677C>T	p.Pro559Pro
chr19	54444196	T	G	dog-33-5	0.053	5.471	missense_variant	MODERATE	RIF1	c.1711T>G	p.Ser571Ala
chr19	9513265	G	T	dog-35-5	0.233	6.661	missense_variant	MODERATE	PCDH10	c.793C>A	p.Pro265Thr
chr19	13542090	G	A	dog-37-5	0.074	0.551	synonymous_variant	LOW	PGRMC2	c.612G>A	p.Gly204Gly
chr19	39351408	T	C	dog-37-5	0.057	0.527	synonymous_variant	LOW	RAB3GAP1	c.108T>C	p.Asp36Asp
chr19	40127711	G	A	dog-37-5	0.054	0.795	synonymous_variant	LOW	MCM6	c.1050C>T	p.Leu350Leu
chr19	55420597	G	T	dog-37-5	0.055	3.576	synonymous_variant	LOW	LOC119864507	c.2326C>A	p.Arg776Arg
chr19	55420601	G	A	dog-37-5	0.054	-0.857	synonymous_variant	LOW	LOC119864507	c.2322C>T	p.Arg774Arg
chr2	6689081	G	A	dog-23-4	0.089	-1.833	missense_variant	MODERATE	ARHGAP21	c.4321G>A	p.Gly1441Ser
chr2	82941210	G	A	dog-24-4	0.104	8.366	stop_gained	HIGH	PRDM2	c.295C>T	p.Arg99*
chr2	41754604	G	T	dog-25-4	0.113	-0.461	synonymous_variant	LOW	CCNO	c.1014C>A	p.Pro338Pro
chr2	20466857	G	A	dog-07-2	0.161	0.252	missense_variant	MODERATE	FAM171A1	c.1966G>A	p.Ala656Thr
chr2	57506977	G	A	dog-10-2	0.389	2.515	synonymous_variant	LOW	GINS3	c.405C>T	p.Ser135Ser
chr2	75100731	C	T	dog-11-2	0.418	-6.194	synonymous_variant	LOW	GALE	c.753C>T	p.Gly251Gly
chr2	52753967	G	A	dog-12-2	0.31	8.372	splice_donor_variant&intron_variant	HIGH	PIK3R1	c.1748+1G>A
chr2	76711716	G	A	dog-12-2	0.379	8.371	missense_variant	MODERATE	HSPG2	c.2635G>A	p.Gly879Ser
chr2	59011165	A	C	dog-05-1	0.398	0.475	stop_gained	HIGH	OGFOD1	c.489T>G	p.Tyr163*
chr2	71506910	G	A	dog-03-1	0.46	6.606	missense_variant	MODERATE	MED18	c.217C>T	p.Arg73Trp
chr2	81627899	G	A	dog-02-1	0.145	1.134	missense_variant	MODERATE	FHAD1	c.2768C>T	p.Thr923Met
chr2	35767703	G	T	dog-01-1	0.275	3.186	missense_variant	MODERATE	ARAP3	c.3351C>A	p.Asp1117Glu
chr2	81175479	G	A	dog-01-1	0.303	1.503	stop_gained	HIGH	SPEN	c.5182C>T	p.Gln1728*
chr2	80739294	G	A	dog-13-3	0.384	0.855	synonymous_variant	LOW	CROCC	c.942C>T	p.Ser314Ser
chr2	33836002	G	A	dog-14-3	0.131	0.028	missense_variant	MODERATE	MZB1	c.248C>T	p.Pro83Leu
chr2	54484557	A	G	dog-14-3	0.42	0.427	missense_variant	MODERATE	MAP1B	c.6733A>G	p.Thr2245Ala
chr2	80472245	G	A	dog-15-3	0.369	-1.341	synonymous_variant	LOW	PADI3	c.216C>T	p.Asn72Asn
chr2	35546947	A	T	dog-16-3	0.449	2.31	missense_variant	MODERATE	LOC478038	c.283A>T	p.Ile95Leu
chr2	1537264	C	G	dog-17-3	0.422	7.397	missense_variant	MODERATE	FZD8	c.184C>G	p.Gln62Glu
chr2	62357543	G	A	dog-17-3	0.493	-1.05	synonymous_variant	LOW	TOX3	c.1692G>A	p.Ser564Ser
chr2	52752651	T	A	dog-40-6	0.424	6.024	missense_variant	MODERATE	PIK3R1	c.1337T>A	p.Val446Glu
chr2	51015181	T	A	dog-41-6	0.14	3.478	missense_variant	MODERATE	SREK1	c.762T>A	p.Asn254Lys
chr2	73251543	A	G	dog-41-6	0.486	0.713	missense_variant	MODERATE	TRNAR-CCU	c.52A>G	p.Ser18Gly
chr2	51865237	C	T	dog-42-6	0.318	8.396	missense_variant	MODERATE	MAST4	c.4079C>T	p.Ala1360Val
chr2	65162778	C	T	dog-29-5	0.411	-9.847	synonymous_variant	LOW	C2H16orf78	c.96G>A	p.Thr32Thr
chr2	72287636	C	A	dog-29-5	0.084	0.287	missense_variant	MODERATE	CD164L2	c.95C>A	p.Ala32Glu
chr2	80785598	A	G	dog-29-5	0.304	-3.163	missense_variant	MODERATE	SPATA21	c.553A>G	p.Thr185Ala
chr2	33841388	G	A	dog-30-5	0.096	1.056	missense_variant	MODERATE	PROB1	c.851C>T	p.Thr284Met
chr2	81175479	G	A	dog-44-6	0.075	1.503	stop_gained	HIGH	SPEN	c.5182C>T	p.Gln1728*
chr2	71083317	C	T	dog-31-5	0.303	-0.394	synonymous_variant	LOW	OPRD1	c.633G>A	p.Thr211Thr
chr2	78138158	C	T	dog-45-6	0.41	-4.58	missense_variant	MODERATE	UBXN10	c.194G>A	p.Arg65His
chr2	78485273	G	A	dog-45-6	0.492	-3.89	synonymous_variant	LOW	TMCO4	c.1782G>A	p.Pro594Pro
chr2	73341781	C	T	dog-46-6	0.421	2.417	missense_variant	MODERATE	EXTL1	c.418G>A	p.Glu140Lys
chr2	73341984	A	G	dog-46-6	0.447	-0.813	missense_variant	MODERATE	EXTL1	c.215T>C	p.Val72Ala
chr2	83941055	G	A	dog-46-6	0.511	0.67	missense_variant	MODERATE	C2H1orf167	c.2215C>T	p.Arg739Cys
chr2	2197602	T	C	dog-33-5	0.05	1.284	synonymous_variant	LOW	CUL2	c.1356T>C	p.Asp452Asp
chr2	41845363	G	T	dog-33-5	0.06	-0.277	synonymous_variant	LOW	MTREX	c.600G>T	p.Arg200Arg
chr2	53774645	T	C	dog-33-5	0.07	-0.744	synonymous_variant	LOW	OCLN	c.1371T>C	p.Ser457Ser
chr2	64012341	G	A	dog-33-5	0.385	0.388	synonymous_variant	LOW	NKD1	c.6C>T	p.Pro2Pro
chr2	68529950	A	G	dog-33-5	0.035	5.258	synonymous_variant	LOW	KHDRBS1	c.690T>C	p.Phe230Phe
chr2	68529953	C	G	dog-33-5	0.036	1.533	synonymous_variant	LOW	KHDRBS1	c.687G>C	p.Val229Val
chr2	71180052	G	A	dog-33-5	0.059	3.849	synonymous_variant	LOW	YTHDF2	c.1632C>T	p.Ile544Ile
chr2	75490215	A	G	dog-33-5	0.07	2.199	synonymous_variant	LOW	HNRNPR	c.933A>G	p.Arg311Arg
chr2	75490239	A	G	dog-33-5	0.079	-3.681	synonymous_variant	LOW	HNRNPR	c.957A>G	p.Val319Val
chr2	75497621	T	C	dog-33-5	0.104	4.206	synonymous_variant	LOW	HNRNPR	c.1404T>C	p.Tyr468Tyr
chr2	75732676	A	G	dog-33-5	0.062	-8.193	synonymous_variant	LOW	KDM1A	c.855T>C	p.Phe285Phe
chr2	75732685	C	A	dog-33-5	0.063	-0.275	synonymous_variant	LOW	KDM1A	c.846G>T	p.Leu282Leu
chr2	77673672	C	T	dog-33-5	0.054	-0.016	missense_variant	MODERATE	DDOST	c.389C>T	p.Ala130Val
chr2	77673678	T	C	dog-33-5	0.054	-2.588	missense_variant	MODERATE	DDOST	c.395T>C	p.Val132Ala
chr2	84951934	C	T	dog-33-5	0.042	4.341	synonymous_variant	LOW	PGD	c.366G>A	p.Leu122Leu
chr2	84951937	G	A	dog-33-5	0.042	4.438	synonymous_variant	LOW	PGD	c.363C>T	p.Ile121Ile
chr2	72144589	C	T	dog-47-6	0.154	4.556	missense_variant	MODERATE	AHDC1	c.1204C>T	p.Arg402Cys
chr2	76560499	A	C	dog-47-6	0.224	4.444	missense_variant	MODERATE	CDC42	c.52T>G	p.Cys18Gly
chr2	29444002	C	T	dog-35-5	0.375	-0.109	missense_variant	MODERATE	LOC102153034	c.173G>A	p.Arg58Gln
chr2	84397388	C	A	dog-49-6	0.157	8.376	missense_variant	MODERATE	MTOR	c.5667C>A	p.Phe1889Leu
chr2	40861194	T	C	dog-36-5	0.04	1.268	synonymous_variant	LOW	DPYSL3	c.1452A>G	p.Glu484Glu
chr2	40883496	A	G	dog-36-5	0.063	1.352	synonymous_variant	LOW	DPYSL3	c.441T>C	p.Gly147Gly
chr2	40883499	G	T	dog-36-5	0.062	-0.041	synonymous_variant	LOW	DPYSL3	c.438C>A	p.Gly146Gly
chr2	57374232	C	T	dog-36-5	0.065	2.584	synonymous_variant	LOW	CNOT1	c.2445C>T	p.Asn815Asn
chr2	59601439	G	A	dog-36-5	0.133	-4.629	synonymous_variant	LOW	SLC6A2	c.1095C>T	p.Leu365Leu
chr2	75709999	A	G	dog-36-5	0.077	0.319	synonymous_variant	LOW	KDM1A	c.2004T>C	p.Leu668Leu
chr2	20177702	A	AC	dog-36-5	0.152	0.81	frameshift_variant	HIGH	ITGA8	c.2648dupC	p.Glu884fs
chr2	1611831	T	C	dog-37-5	0.08	-0.626	synonymous_variant	LOW	CCNY	c.852A>G	p.Ala284Ala
chr2	3973296	T	C	dog-37-5	0.056	-5.753	synonymous_variant	LOW	ITGB1	c.1506T>C	p.Cys502Cys
chr2	3973323	T	C	dog-37-5	0.068	0.372	synonymous_variant	LOW	ITGB1	c.1533T>C	p.Asp511Asp
chr2	9508796	A	G	dog-37-5	0.433	2.695	synonymous_variant	LOW	LOC119876038	c.474T>C	p.His158His
chr2	9508841	G	A	dog-37-5	0.39	0.439	synonymous_variant	LOW	LOC119876038	c.429C>T	p.His143His
chr2	9508844	G	A	dog-37-5	0.39	4.196	synonymous_variant	LOW	LOC119876038	c.426C>T	p.Asp142Asp
chr2	39739609	A	G	dog-37-5	0.056	2.426	synonymous_variant	LOW	LARS1	c.2433T>C	p.Asn811Asn
chr2	43243299	C	A	dog-37-5	0.065	-0.493	synonymous_variant	LOW	MIER3	c.1347G>T	p.Val449Val
chr2	46517626	T	C	dog-37-5	0.05	1.074	synonymous_variant	LOW	DEPDC1B	c.795A>G	p.Leu265Leu
chr2	57334129	C	T	dog-37-5	0.069	3.152	synonymous_variant	LOW	CNOT1	c.72C>T	p.Asn24Asn
chr2	57372877	G	A	dog-37-5	0.066	5.379	missense_variant	MODERATE	CNOT1	c.2152G>A	p.Ala718Thr
chr2	61612905	C	T	dog-37-5	0.408	3.069	missense_variant	MODERATE	CHD9	c.8136G>A	p.Met2712Ile
chr2	72738147	A	C	dog-37-5	0.062	6.61	missense_variant	MODERATE	ARID1A	c.3367T>G	p.Ser1123Ala
chr2	75498041	A	G	dog-37-5	0.057	0.136	synonymous_variant	LOW	HNRNPR	c.1824A>G	p.Gln608Gln
chr2	76736715	C	T	dog-37-5	0.079	2.683	missense_variant	MODERATE	HSPG2	c.7663C>T	p.His2555Tyr
chr2	78735880	C	A	dog-37-5	0.118	-2.133	synonymous_variant	LOW	CAPZB	c.225C>A	p.Pro75Pro
chr2	78735889	C	T	dog-37-5	0.125	-0.886	synonymous_variant	LOW	CAPZB	c.234C>T	p.Ile78Ile
chr20	37658889	C	T	dog-21-4	0.159	-0.009	missense_variant	MODERATE	STAB1	c.4144G>A	p.Ala1382Thr
chr20	42119559	T	TA	dog-21-4	0.119	2.07	frameshift_variant	HIGH	SETD2	c.3444dupA	p.Asp1149fs
chr20	42144747	ACAGCTACT	A	dog-21-4	0.339	5.134	frameshift_variant	HIGH	SETD2	c.5775_5782delGCTACTCA	p.Gln1925fs
chr20	42118596	C	A	dog-22-4	0.374	8.414	stop_gained	HIGH	SETD2	c.2480C>A	p.Ser827*
chr20	43013685	G	A	dog-23-4	0.087	1.324	missense_variant	MODERATE	CCR9	c.863C>T	p.Ala288Val
chr20	52707052	C	T	dog-23-4	0.073	1.886	synonymous_variant	LOW	TEX45	c.333C>T	p.Ala111Ala
chr20	13010124	AGC	A	dog-23-4	0.114	5.96	frameshift_variant	HIGH	ITPR1	c.597_598delGC	p.Gln199fs
chr20	46875623	G	C	dog-24-4	0.322	7.109	missense_variant	MODERATE	OR10H2	c.368G>C	p.Gly123Ala
chr20	46898565	A	C	dog-24-4	0.312	1.569	synonymous_variant	LOW	OR10H4D	c.660A>C	p.Ile220Ile
chr20	50604020	G	A	dog-24-4	0.064	6.599	missense_variant	MODERATE	SMARCA4	c.3559C>T	p.Arg1187Trp
chr20	50738298	C	T	dog-24-4	0.208	7.934	missense_variant	MODERATE	CARM1	c.985G>A	p.Ala329Thr
chr20	52201134	C	T	dog-24-4	0.091	0.04	missense_variant	MODERATE	MUC16	c.17161C>T	p.Arg5721Cys
chr20	23075900	G	A	dog-25-4	0.441	6.272	splice_acceptor_variant&intron_variant	HIGH	TAFA4	c.131-1G>A
chr20	40035385	C	T	dog-25-4	0.49	1.471	missense_variant	MODERATE	BSN	c.778G>A	p.Val260Ile
chr20	50612935	G	A	dog-25-4	0.114	8.402	missense_variant	MODERATE	SMARCA4	c.2894C>T	p.Pro965Leu
chr20	56313540	G	A	dog-25-4	0.509	0.746	missense_variant	MODERATE	LOC106560115	c.235G>A	p.Gly79Arg
chr20	52089760	C	T	dog-06-2	0.29	0.084	missense_variant	MODERATE	OR1M1	c.364C>T	p.Arg122Trp
chr20	50601334	C	T	dog-08-2	0.426	8.146	missense_variant	MODERATE	SMARCA4	c.3722G>A	p.Arg1241His
chr20	40016874	G	T	dog-11-2	0.32	0.966	missense_variant	MODERATE	BSN	c.8896C>A	p.Leu2966Met
chr20	42125631	G	C	dog-11-2	0.391	8.396	splice_donor_variant&intron_variant	HIGH	SETD2	c.4709+1G>C
chr20	1192972	G	A	dog-12-2	0.437	1.755	missense_variant	MODERATE	PLXNA1	c.2498G>A	p.Arg833His
chr20	42133443	G	A	dog-12-2	0.483	8.374	splice_donor_variant&intron_variant	HIGH	SETD2	c.5136+1G>A
chr20	46843666	G	A	dog-03-1	0.492	0.29	stop_gained	HIGH	OR2Z3	c.700C>T	p.Arg234*
chr20	49034120	C	T	dog-03-1	0.553	7.829	missense_variant	MODERATE	ZSWIM4	c.873G>A	p.Met291Ile
chr20	18986640	G	A	dog-04-1	0.334	8.23	missense_variant	MODERATE	PDZRN3	c.2948G>A	p.Arg983Gln
chr20	39867999	T	TC	dog-04-1	0.511	-0.752	frameshift_variant	HIGH	UBA7	c.21dupC	p.Lys8fs
chr20	42182663	C	T	dog-02-1	0.305	8.413	stop_gained	HIGH	SETD2	c.6988C>T	p.Gln2330*
chr20	57227559	C	T	dog-02-1	0.062	5.614	missense_variant	MODERATE	LINGO3	c.605C>T	p.Ala202Val
chr20	55904372	G	T	dog-01-1	0.357	4.891	missense_variant	MODERATE	LOC119864613	c.658G>T	p.Ala220Ser
chr20	722210	A	C	dog-13-3	0.109	4.397	missense_variant	MODERATE	UROC1	c.1436T>G	p.Ile479Arg
chr20	2369342	G	A	dog-13-3	0.182	8.39	missense_variant	MODERATE	EEFSEC	c.1306G>A	p.Gly436Ser
chr20	45927579	C	T	dog-13-3	0.058	7.998	missense_variant	MODERATE	MYO9B	c.5030G>A	p.Cys1677Tyr
chr20	42119053	AGGAG	A	dog-13-3	0.304	2.134	frameshift_variant	HIGH	SETD2	c.2939_2942delGAGG	p.Gly980fs
chr20	51457660	T	A	dog-15-3	0.395	5.976	splice_donor_variant&intron_variant	HIGH	COL5A3	c.2565+2T>A
chr20	18985435	C	T	dog-16-3	0.148	-1.144	synonymous_variant	LOW	PDZRN3	c.1743C>T	p.Asp581Asp
chr20	49828693	C	T	dog-16-3	0.083	8.214	missense_variant	MODERATE	FBXW9	c.1250C>T	p.Thr417Met
chr20	18750530	A	T	dog-17-3	0.404	5.507	stop_gained	HIGH	PDZRN3	c.214A>T	p.Lys72*
chr20	51166362	C	T	dog-18-3	0.073	5.315	missense_variant	MODERATE	TYK2	c.3518C>T	p.Ala1173Val
chr20	42597429	C	T	dog-40-6	0.458	0.422	synonymous_variant	LOW	LRRC2	c.1089C>T	p.Thr363Thr
chr20	33148181	TCGCCGC	T	dog-41-6	0.369	2.976	conservative_inframe_deletion	MODERATE	PDE12	c.85_90delGCGGCG	p.Ala29_Ala30del
chr20	42228060	C	CT	dog-41-6	0.75	-10.555	frameshift_variant	HIGH	NBEAL2	c.1397_1398insA	p.Glu467fs
chr20	48036278	C	T	dog-28-5	0.094	-1.722	missense_variant	MODERATE	OR7A63	c.493C>T	p.Arg165Trp
chr20	42128601	C	CAGGT	dog-28-5	0.31	8.36	frameshift_variant	HIGH	SETD2	c.4867_4868insAGGT	p.Arg1623fs
chr20	45385910	G	A	dog-29-5	0.107	-11.518	synonymous_variant	LOW	CCDC124	c.522C>T	p.Thr174Thr
chr20	42169404	CAAAAT	C	dog-29-5	0.479	8.414	frameshift_variant	HIGH	SETD2	c.6206_6210delATAAA	p.Asn2069fs
chr20	42082062	A	AC	dog-43-6	0.801	3.52	frameshift_variant&splice_region_variant	HIGH	SETD2	c.68dupC	p.Glu24fs
chr20	36297322	G	A	dog-30-5	0.469	-0.625	synonymous_variant	LOW	LOC111091310	c.642C>T	p.Ser214Ser
chr20	53018063	C	T	dog-44-6	0.32	1.756	missense_variant	MODERATE	SNAPC2	c.646C>T	p.His216Tyr
chr20	45621388	G	A	dog-45-6	0.374	-20	synonymous_variant	LOW	UNC13A	c.2409G>A	p.Ser803Ser
chr20	56914039	G	A	dog-45-6	0.368	8.155	missense_variant	MODERATE	SGTA	c.113G>A	p.Cys38Tyr
chr20	22006608	C	T	dog-32-5	0.468	2.641	splice_region_variant&synonymous_variant	LOW	MITF	c.561G>A	p.Ala187Ala
chr20	13676516	A	G	dog-33-5	0.095	-7.943	synonymous_variant	LOW	LRRN1	c.2121T>C	p.Val707Val
chr20	42130307	G	T	dog-33-5	0.448	8.344	missense_variant	MODERATE	SETD2	c.4940G>T	p.Gly1647Val
chr20	46774749	T	C	dog-33-5	0.106	-1.292	synonymous_variant	LOW	TPM4	c.408A>G	p.Lys136Lys
chr20	48870649	G	A	dog-33-5	0.505	0.149	synonymous_variant	LOW	IL27RA	c.73C>T	p.Leu25Leu
chr20	51692302	C	T	dog-33-5	0.256	-0.45	stop_gained	HIGH	LOC100684878	c.1399C>T	p.Arg467*
chr20	57279859	G	A	dog-33-5	0.486	-8.286	synonymous_variant	LOW	DOT1L	c.4134C>T	p.Gly1378Gly
chr20	57893165	C	T	dog-33-5	0.064	-0.788	synonymous_variant	LOW	DAZAP1	c.357G>A	p.Gly119Gly
chr20	42205878	GCCTGAAC	G	dog-33-5	0.507	8.38	frameshift_variant	HIGH	SETD2	c.7452_7458delGAACCCT	p.Asn2485fs
chr20	53318210	GTCGGCCCAGGGGCCGGCCCTGGCGCGGACGCCGCGC	G	dog-33-5	0.467	7.459	disruptive_inframe_deletion	MODERATE	KANK3	c.768_803delGCGCGGCGTCCGCGCCAGGGCCGGCCCCTGGGCCGA	p.Glu256_Ala267del
chr20	52089760	C	T	dog-47-6	0.289	0.084	missense_variant	MODERATE	OR1M1	c.364C>T	p.Arg122Trp
chr20	39733605	T	G	dog-48-6	0.398	-1.047	synonymous_variant	LOW	RBM6	c.1452A>C	p.Val484Val
chr20	57808528	G	A	dog-35-5	0.41	-1.813	synonymous_variant	LOW	PLK5	c.1323C>T	p.Phe441Phe
chr20	53944959	G	A	dog-49-6	0.346	-2.438	synonymous_variant	LOW	SH2D3A	c.1587G>A	p.Pro529Pro
chr20	2954799	C	T	dog-36-5	0.062	-0.1	synonymous_variant	LOW	CNBP	c.249C>T	p.Ile83Ile
chr20	2954832	G	A	dog-36-5	0.062	-1.963	synonymous_variant	LOW	CNBP	c.282G>A	p.Arg94Arg
chr20	49645258	A	T	dog-36-5	0.049	0.036	synonymous_variant	LOW	RAD23A	c.282T>A	p.Thr94Thr
chr20	55065843	C	T	dog-36-5	0.04	0.037	synonymous_variant	LOW	PTPRS	c.5676C>T	p.Leu1892Leu
chr20	55975124	G	C	dog-36-5	0.075	0.393	synonymous_variant	LOW	EEF2	c.30G>C	p.Arg10Arg
chr20	57240558	A	G	dog-36-5	0.074	-4.257	synonymous_variant	LOW	OAZ1	c.654T>C	p.Phe218Phe
chr20	33944326	A	G	dog-37-5	0.066	0.663	synonymous_variant	LOW	TASOR	c.2091A>G	p.Lys697Lys
chr20	33944328	A	G	dog-37-5	0.066	3.457	missense_variant	MODERATE	TASOR	c.2093A>G	p.Asn698Ser
chr20	40490322	C	T	dog-37-5	0.06	1.23	synonymous_variant	LOW	QARS1	c.1407C>T	p.Thr469Thr
chr20	42119299	T	C	dog-37-5	0.058	0.008	synonymous_variant	LOW	SETD2	c.3183T>C	p.Leu1061Leu
chr20	42119314	A	T	dog-37-5	0.066	0.133	synonymous_variant	LOW	SETD2	c.3198A>T	p.Val1066Val
chr20	46774749	T	C	dog-37-5	0.075	-1.292	synonymous_variant	LOW	TPM4	c.408A>G	p.Lys136Lys
chr20	48495413	T	C	dog-37-5	0.078	-6.698	synonymous_variant	LOW	TECR	c.1008A>G	p.Pro336Pro
chr20	48495422	T	C	dog-37-5	0.063	-12.356	synonymous_variant	LOW	TECR	c.999A>G	p.Arg333Arg
chr20	49645258	A	T	dog-37-5	0.057	0.036	synonymous_variant	LOW	RAD23A	c.282T>A	p.Thr94Thr
chr20	50915223	G	A	dog-37-5	0.035	-1.039	synonymous_variant	LOW	ILF3	c.2661C>T	p.Tyr887Tyr
chr20	55749429	G	A	dog-37-5	0.053	0.746	synonymous_variant	LOW	LOC100684393	c.126G>A	p.Arg42Arg
chr20	57242655	G	A	dog-37-5	0.104	1.672	synonymous_variant	LOW	OAZ1	c.33C>T	p.Asn11Asn
chr20	57476976	T	C	dog-37-5	0.07	-4.579	synonymous_variant	LOW	BTBD2	c.1332T>C	p.Cys444Cys
chr20	57476985	C	A	dog-37-5	0.066	-20	synonymous_variant	LOW	BTBD2	c.1341C>A	p.Ser447Ser
chr20	57895476	A	G	dog-37-5	0.08	2.905	synonymous_variant	LOW	DAZAP1	c.186T>C	p.Asn62Asn
chr20	21136691	T	TC	dog-37-5	0.377	-0.155	frameshift_variant	HIGH	FOXP1	c.1223dupC	p.Thr409fs
chr21	32076918	G	A	dog-22-4	0.149	0.225	synonymous_variant	LOW	LOC119864897	c.654C>T	p.Tyr218Tyr
chr21	32076921	T	A	dog-22-4	0.149	0.936	synonymous_variant	LOW	LOC119864897	c.651A>T	p.Ser217Ser
chr21	22172350	G	A	dog-24-4	0.305	0.602	missense_variant	MODERATE	LRRC32	c.770G>A	p.Arg257His
chr21	30376717	C	T	dog-24-4	0.377	1.746	missense_variant	MODERATE	DNHD1	c.8381C>T	p.Ala2794Val
chr21	10493271	G	A	dog-06-2	0.404	3.927	stop_gained	HIGH	FOLH1B	c.1741C>T	p.Arg581*
chr21	29406846	A	G	dog-07-2	0.179	-0.996	missense_variant	MODERATE	OR56B2C	c.20A>G	p.His7Arg
chr21	32105927	G	A	dog-07-2	0.184	0.572	missense_variant	MODERATE	NLRP10	c.1303C>T	p.His435Tyr
chr21	27562237	C	T	dog-08-2	0.312	3.658	missense_variant	MODERATE	OR52R1	c.835G>A	p.Ala279Thr
chr21	30382997	GTACCTGCGGCCAGGCTGGCAGCCTGGCTCTGGGC	G	dog-08-2	0.453	8.394	frameshift_variant	HIGH	DNHD1	c.10185_10218delACCTGCGGCCAGGCTGGCAGCCTGGCTCTGGGCT	p.Pro3396fs
chr21	30266471	C	G	dog-09-2	0.1	6.619	missense_variant	MODERATE	HPX	c.277G>C	p.Val93Leu
chr21	27809942	G	A	dog-11-2	0.4	0.316	missense_variant	MODERATE	OR51P1	c.35G>A	p.Arg12His
chr21	36917077	G	T	dog-11-2	0.424	8.364	missense_variant	MODERATE	ARNTL	c.1024G>T	p.Val342Leu
chr21	51673349	A	T	dog-12-2	0.419	6.019	stop_gained	HIGH	MS4A1	c.442A>T	p.Lys148*
chr21	40639193	C	T	dog-05-1	0.391	-0.086	missense_variant	MODERATE	ABCC8	c.3064G>A	p.Val1022Ile
chr21	41877412	G	A	dog-05-1	0.393	-0.55	synonymous_variant	LOW	MRGPRX2	c.411C>T	p.Ile137Ile
chr21	7796044	G	A	dog-01-1	0.149	-0.051	synonymous_variant	LOW	FAT3	c.12339C>T	p.Cys4113Cys
chr21	30590015	G	T	dog-14-3	0.489	2.573	missense_variant	MODERATE	OR2D37	c.780G>T	p.Met260Ile
chr21	51705217	A	C	dog-14-3	0.108	-2.324	missense_variant	MODERATE	LOC102156346	c.366T>G	p.Cys122Trp
chr21	51705223	T	C	dog-14-3	0.105	-2.334	missense_variant	MODERATE	LOC102156346	c.360A>G	p.Ile120Met
chr21	7897854	G	A	dog-15-3	0.418	0.485	synonymous_variant	LOW	FAT3	c.4308C>T	p.Thr1436Thr
chr21	38209995	G	A	dog-18-3	0.456	-0.714	missense_variant	MODERATE	LOC100683373	c.574C>T	p.Arg192Cys
chr21	31962995	G	A	dog-40-6	0.327	-4.924	synonymous_variant	LOW	OR5P4	c.237G>A	p.Pro79Pro
chr21	40968460	G	A	dog-42-6	0.486	7.24	missense_variant	MODERATE	KCNC1	c.757G>A	p.Val253Met
chr21	49471982	G	C	dog-42-6	0.62	0.149	synonymous_variant	LOW	LOC119877342	c.1542G>C	p.Ala514Ala
chr21	13202939	G	A	dog-30-5	0.067	-0.595	synonymous_variant	LOW	ME3	c.1668G>A	p.Ala556Ala
chr21	28484332	C	T	dog-44-6	0.196	4.259	missense_variant	MODERATE	OR51V21	c.746C>T	p.Ala249Val
chr21	31199310	T	G	dog-44-6	0.187	-1.803	synonymous_variant	LOW	OR2D2	c.411T>G	p.Thr137Thr
chr21	6852239	C	T	dog-31-5	0.085	5.376	missense_variant	MODERATE	HEPHL1	c.2018G>A	p.Arg673His
chr21	28471452	A	T	dog-31-5	0.153	0.602	missense_variant	MODERATE	OR52A1	c.655T>A	p.Leu219Met
chr21	40788682	C	T	dog-31-5	0.325	0.416	missense_variant	MODERATE	OTOG	c.1889C>T	p.Ala630Val
chr21	28261681	T	A	dog-45-6	0.422	2.428	missense_variant	MODERATE	OR51AC4	c.896A>T	p.Lys299Ile
chr21	30347597	TG	T	dog-45-6	0.403	1.65	frameshift_variant	HIGH	DNHD1	c.2465delG	p.Cys822fs
chr21	16315811	A	T	dog-46-6	0.534	2.505	missense_variant	MODERATE	DDIAS	c.1068T>A	p.Asn356Lys
chr21	28038112	C	T	dog-46-6	0.354	2.949	missense_variant	MODERATE	OR52AB4	c.809C>T	p.Ser270Leu
chr21	16135568	C	T	dog-33-5	0.067	-1.529	synonymous_variant	LOW	PCF11	c.450G>A	p.Leu150Leu
chr21	16135574	C	T	dog-33-5	0.064	1.262	synonymous_variant	LOW	PCF11	c.444G>A	p.Lys148Lys
chr21	33076217	G	C	dog-33-5	0.067	0.612	synonymous_variant	LOW	DENND5A	c.2808C>G	p.Leu936Leu
chr21	33076250	G	A	dog-33-5	0.051	-0.688	synonymous_variant	LOW	DENND5A	c.2775C>T	p.Asp925Asp
chr21	33342277	A	G	dog-33-5	0.062	-2.278	synonymous_variant	LOW	IPO7	c.2241A>G	p.Leu747Leu
chr21	33342280	A	G	dog-33-5	0.063	0.587	synonymous_variant	LOW	IPO7	c.2244A>G	p.Gln748Gln
chr21	34570531	G	A	dog-33-5	0.099	3.582	synonymous_variant	LOW	EIF4G2	c.3390C>T	p.Ser1130Ser
chr21	34576564	A	G	dog-33-5	0.086	0.968	synonymous_variant	LOW	EIF4G2	c.1320T>C	p.Asn440Asn
chr21	46281992	G	C	dog-33-5	0.426	8.39	missense_variant	MODERATE	LOC100686969	c.1619G>C	p.Cys540Ser
chr21	46919469	G	C	dog-33-5	0.176	8.403	missense_variant	MODERATE	LUZP2	c.638G>C	p.Cys213Ser
chr21	22536462	C	T	dog-47-6	0.298	8.37	missense_variant	MODERATE	TRNAP-UGG3	c.28C>T	p.Arg10Trp
chr21	27684678	T	A	dog-48-6	0.355	5.915	missense_variant	MODERATE	OR51T1	c.65T>A	p.Leu22Gln
chr21	10105832	A	T	dog-36-5	0.158	3.171	missense_variant	MODERATE	LOC100685679	c.306A>T	p.Lys102Asn
chr21	40370975	G	A	dog-36-5	0.06	2.065	synonymous_variant	LOW	PIK3C2A	c.3933C>T	p.Phe1311Phe
chr21	1267883	T	C	dog-37-5	0.278	6.041	missense_variant	MODERATE	CNTN5	c.2563A>G	p.Asn855Asp
chr21	21226361	A	T	dog-37-5	0.06	0.341	synonymous_variant	LOW	RSF1	c.3240A>T	p.Ala1080Ala
chr21	30425982	T	C	dog-37-5	0.078	1.373	synonymous_variant	LOW	TAF10	c.618A>G	p.Glu206Glu
chr21	33330367	T	C	dog-37-5	0.066	0.577	synonymous_variant	LOW	IPO7	c.1113T>C	p.Asp371Asp
chr21	33330373	T	C	dog-37-5	0.065	-0.013	synonymous_variant	LOW	IPO7	c.1119T>C	p.Tyr373Tyr
chr21	37969992	C	T	dog-37-5	0.274	3.7	synonymous_variant	LOW	LOC119865018	c.372C>T	p.Cys124Cys
chr21	41942773	A	T	dog-37-5	0.058	-0.835	synonymous_variant	LOW	ZDHHC13	c.321A>T	p.Val107Val
chr21	48954890	C	T	dog-37-5	0.071	-1.52	synonymous_variant	LOW	LIN7C	c.372G>A	p.Pro124Pro
chr21	48954902	A	G	dog-37-5	0.066	-1.992	synonymous_variant	LOW	LIN7C	c.360T>C	p.Ser120Ser
chr22	22309136	C	T	dog-25-4	0.285	5.509	missense_variant	MODERATE	PCDH9	c.2467G>A	p.Ala823Thr
chr22	61124651	GC	G	dog-25-4	0.524	6.228	frameshift_variant	HIGH	TMEM255B	c.936delC	p.Tyr313fs
chr22	48943601	G	A	dog-06-2	0.405	8.185	missense_variant	MODERATE	SLC15A1	c.1862C>T	p.Ala621Val
chr22	51025338	C	A	dog-09-2	0.136	8.414	stop_gained	HIGH	NALCN	c.2908G>T	p.Glu970*
chr22	8461223	G	A	dog-11-2	0.398	4.617	missense_variant	MODERATE	AKAP11	c.3800C>T	p.Ala1267Val
chr22	5618713	T	G	dog-12-2	0.484	6.022	missense_variant	MODERATE	SLC25A30	c.85A>C	p.Thr29Pro
chr22	45534749	C	A	dog-12-2	0.403	0.85	missense_variant	MODERATE	TGDS	c.31G>T	p.Gly11Cys
chr22	16345425	C	T	dog-05-1	0.415	6.661	missense_variant	MODERATE	TDRD3	c.362C>T	p.Thr121Ile
chr22	3623984	G	A	dog-01-1	0.27	0.149	synonymous_variant	LOW	LOC485449	c.717C>T	p.Tyr239Tyr
chr22	49496418	T	A	dog-01-1	0.317	4.418	stop_gained	HIGH	GPR183	c.1012A>T	p.Lys338*
chr22	60544365	G	A	dog-16-3	0.085	8.305	missense_variant	MODERATE	ATP11A	c.1210G>A	p.Glu404Lys
chr22	27087410	G	A	dog-18-3	0.168	6.627	missense_variant	MODERATE	PIBF1	c.1187G>A	p.Arg396Gln
chr22	30659072	G	A	dog-41-6	0.387	0.234	synonymous_variant	LOW	CLN5	c.483G>A	p.Gly161Gly
chr22	13839224	C	A	dog-42-6	0.415	-0.41	missense_variant	MODERATE	PCDH17	c.1264C>A	p.Pro422Thr
chr22	30960649	G	A	dog-29-5	0.286	0.799	synonymous_variant	LOW	MYCBP2	c.81C>T	p.Thr27Thr
chr22	9744981	G	A	dog-44-6	0.262	6.651	missense_variant	MODERATE	CNMD	c.404C>T	p.Ala135Val
chr22	2456310	G	A	dog-31-5	0.187	8.336	missense_variant	MODERATE	CDADC1	c.62C>T	p.Thr21Met
chr22	42936347	G	A	dog-46-6	0.359	-6.799	synonymous_variant	LOW	GPC5	c.672G>A	p.Thr224Thr
chr22	32722522	G	A	dog-33-5	0.062	0.479	synonymous_variant	LOW	RBM26	c.1215C>T	p.Pro405Pro
chr22	49704889	T	C	dog-33-5	0.06	3.224	synonymous_variant	LOW	TM9SF2	c.624T>C	p.Phe208Phe
chr22	49717127	G	A	dog-33-5	0.043	0.249	synonymous_variant	LOW	TM9SF2	c.1044G>A	p.Lys348Lys
chr22	49717130	G	T	dog-33-5	0.042	-2.279	synonymous_variant	LOW	TM9SF2	c.1047G>T	p.Leu349Leu
chr22	47417232	C	T	dog-49-6	0.324	-4.552	synonymous_variant	LOW	HS6ST3	c.1227C>T	p.Tyr409Tyr
chr22	5102543	T	C	dog-37-5	0.098	0.225	synonymous_variant	LOW	ZC3H13	c.285T>C	p.Asp95Asp
chr22	5102556	T	C	dog-37-5	0.105	-0.406	missense_variant	MODERATE	ZC3H13	c.298T>C	p.Ser100Pro
chr22	30722001	A	G	dog-37-5	0.091	0.522	synonymous_variant	LOW	MYCBP2	c.12756T>C	p.Thr4252Thr
chr22	48326109	T	C	dog-37-5	0.078	-6.581	synonymous_variant	LOW	IPO5	c.1266T>C	p.Ala422Ala
chr22	49694301	A	G	dog-37-5	0.145	1.619	synonymous_variant	LOW	TM9SF2	c.267A>G	p.Lys89Lys
chr22	49694329	T	C	dog-37-5	0.158	1.29	synonymous_variant	LOW	TM9SF2	c.295T>C	p.Leu99Leu
chr22	50114086	C	T	dog-37-5	0.095	0.34	synonymous_variant	LOW	ZIC2	c.1098C>T	p.Phe366Phe
chr22	50114095	T	C	dog-37-5	0.091	-0.025	synonymous_variant	LOW	ZIC2	c.1107T>C	p.Cys369Cys
chr23	35263945	G	A	dog-21-4	0.553	5.322	stop_gained	HIGH	CEP70	c.964C>T	p.Gln322*
chr23	47800537	G	A	dog-21-4	0.052	1.938	missense_variant	MODERATE	P2RY1	c.497G>A	p.Arg166His
chr23	1385304	G	A	dog-22-4	0.4	8.395	missense_variant	MODERATE	ACSS1	c.1022C>T	p.Pro341Leu
chr23	8688481	C	T	dog-23-4	0.17	0.059	missense_variant	MODERATE	SCN10A	c.2551G>A	p.Val851Ile
chr23	38681023	C	G	dog-25-4	0.519	8.406	missense_variant	MODERATE	ATR	c.6935G>C	p.Gly2312Ala
chr23	47800444	T	C	dog-10-2	0.457	5.702	missense_variant	MODERATE	P2RY1	c.404T>C	p.Leu135Pro
chr23	52046567	G	A	dog-14-3	0.464	3.181	stop_gained	HIGH	SHOX2	c.424C>T	p.Arg142*
chr23	12028698	C	T	dog-16-3	0.436	-6.32	synonymous_variant	LOW	ZBTB47	c.390C>T	p.Ala130Ala
chr23	49836589	G	A	dog-17-3	0.45	-3.345	missense_variant	MODERATE	PLCH1	c.4385C>T	p.Ala1462Val
chr23	49836781	G	A	dog-43-6	0.437	-0.024	missense_variant	MODERATE	PLCH1	c.4193C>T	p.Pro1398Leu
chr23	38008440	T	TAA	dog-43-6	0.433	2.701	frameshift_variant	HIGH	RASA2	c.1047_1048insAA	p.Leu350fs
chr23	44580569	G	A	dog-31-5	0.214	-3.333	synonymous_variant	LOW	LOC611632	c.534C>T	p.Cys178Cys
chr23	8723610	G	A	dog-45-6	0.44	6.666	missense_variant	MODERATE	SCN10A	c.814C>T	p.Leu272Phe
chr23	17239948	C	T	dog-45-6	0.32	3.874	missense_variant	MODERATE	NEK10	c.2431C>T	p.Arg811Cys
chr23	26397587	A	G	dog-46-6	0.4	0.18	synonymous_variant	LOW	PLCL2	c.486T>C	p.Ile162Ile
chr23	46480767	C	T	dog-46-6	0.525	8.411	missense_variant	MODERATE	MED12L	c.3313C>T	p.Leu1105Phe
chr23	4094513	C	T	dog-33-5	0.048	-2.006	synonymous_variant	LOW	TRIM71	c.1053G>A	p.Glu351Glu
chr23	10796577	T	C	dog-33-5	0.087	1.272	synonymous_variant	LOW	CTNNB1	c.1278T>C	p.Asn426Asn
chr23	16223158	A	G	dog-33-5	0.045	0.631	synonymous_variant	LOW	AZI2	c.192A>G	p.Lys64Lys
chr23	17060945	G	A	dog-33-5	0.059	2.069	missense_variant	MODERATE	SLC4A7	c.2638G>A	p.Ala880Thr
chr23	20205613	A	G	dog-33-5	0.049	0.68	synonymous_variant	LOW	UBE2E1	c.444T>C	p.Val148Val
chr23	29969312	C	T	dog-33-5	0.047	1.732	synonymous_variant	LOW	DNAJC13	c.2490C>T	p.Ile830Ile
chr23	16804562	GCCCGGGCC	G	dog-33-5	0.503	6.282	frameshift_variant	HIGH	EOMES	c.297_304delGCCCCCGG	p.Pro100fs
chr23	12015252	G	A	dog-47-6	0.21	8.297	missense_variant	MODERATE	NKTR	c.4154G>A	p.Ser1385Asn
chr23	10021189	G	A	dog-35-5	0.382	8.318	missense_variant	MODERATE	EIF1B	c.61G>A	p.Asp21Asn
chr23	49084513	C	T	dog-35-5	0.385	3.045	missense_variant	MODERATE	GPR149	c.191G>A	p.Arg64Gln
chr23	46454591	G	A	dog-49-6	0.442	3.197	missense_variant	MODERATE	P2RY12	c.784C>T	p.Arg262Trp
chr23	10791461	T	C	dog-36-5	0.073	0.172	synonymous_variant	LOW	CTNNB1	c.414T>C	p.Asn138Asn
chr23	10792015	A	G	dog-36-5	0.043	0.916	synonymous_variant	LOW	CTNNB1	c.756A>G	p.Leu252Leu
chr23	48940360	C	T	dog-36-5	0.136	4.606	missense_variant	MODERATE	ARHGEF26	c.1778C>T	p.Thr593Met
chr23	8195957	G	A	dog-37-5	0.039	-0.219	synonymous_variant	LOW	OXSR1	c.207G>A	p.Gln69Gln
chr23	10802458	C	T	dog-37-5	0.086	-1.349	synonymous_variant	LOW	CTNNB1	c.2307C>T	p.Gly769Gly
chr23	38729859	A	G	dog-37-5	0.508	5.981	missense_variant	MODERATE	ATR	c.3365T>C	p.Leu1122Ser
chr23	44427551	A	C	dog-37-5	0.062	0.03	synonymous_variant	LOW	HLTF	c.597T>G	p.Val199Val
chr23	50177294	A	T	dog-37-5	0.071	-0.778	synonymous_variant	LOW	GMPS	c.864A>T	p.Val288Val
chr24	39794075	G	A	dog-08-2	0.457	-9.841	synonymous_variant	LOW	TSHZ2	c.1032G>A	p.Ser344Ser
chr24	24343581	T	TG	dog-09-2	0.081	6.05	frameshift_variant	HIGH	NCOA6	c.2473dupC	p.His825fs
chr24	19409230	C	T	dog-11-2	0.328	-0.541	missense_variant	MODERATE	STK35	c.863G>A	p.Ser288Asn
chr24	29921489	C	T	dog-11-2	0.056	-4.946	synonymous_variant	LOW	LPIN3	c.168C>T	p.Gly56Gly
chr24	170928	G	T	dog-05-1	0.175	-0.633	missense_variant	MODERATE	LOC119877460	c.7319G>T	p.Gly2440Val
chr24	13131705	C	T	dog-05-1	0.337	8.414	missense_variant	MODERATE	PAK5	c.2009C>T	p.Ser670Phe
chr24	48003341	C	T	dog-05-1	0.476	-4.887	synonymous_variant	LOW	HELZ2	c.3174G>A	p.Ala1058Ala
chr24	42359208	G	A	dog-02-1	0.082	6.656	missense_variant	MODERATE	CSTF1	c.884G>A	p.Arg295Gln
chr24	42320702	A	G	dog-01-1	0.328	-1.084	missense_variant	MODERATE	LOC119877504	c.592T>C	p.Trp198Arg
chr24	47158954	G	A	dog-14-3	0.471	5.052	missense_variant	MODERATE	LAMA5	c.6929C>T	p.Pro2310Leu
chr24	37950421	G	A	dog-15-3	0.542	0.328	synonymous_variant	LOW	KCNG1	c.480C>T	p.Ile160Ile
chr24	12472822	G	A	dog-16-3	0.066	-0.904	synonymous_variant	LOW	SNAP25	c.366C>T	p.Asp122Asp
chr24	47499343	C	G	dog-18-3	0.465	-20	synonymous_variant	LOW	OGFR	c.783C>G	p.Thr261Thr
chr24	5210270	C	T	dog-41-6	0.187	0.489	missense_variant	MODERATE	ZNF133	c.572G>A	p.Arg191Gln
chr24	40082150	C	CG	dog-42-6	0.5	-1.384	frameshift_variant	HIGH	ZNF217	c.2508dupC	p.Ala837fs
chr24	31312038	A	G	dog-29-5	0.355	-1.181	synonymous_variant	LOW	PTPRT	c.240T>C	p.Ser80Ser
chr24	32458037	G	A	dog-29-5	0.243	-0.377	missense_variant	MODERATE	R3HDML	c.346G>A	p.Val116Met
chr24	47542995	A	AG	dog-29-5	0.349	-3.1	frameshift_variant	HIGH	DIDO1	c.5756dupC	p.Gly1920fs
chr24	32332912	G	A	dog-30-5	0.115	0.1	synonymous_variant	LOW	JPH2	c.600C>T	p.Phe200Phe
chr24	34432442	C	T	dog-30-5	0.07	-0.287	missense_variant	MODERATE	SLC13A3	c.1796G>A	p.Arg599Gln
chr24	44492969	G	A	dog-44-6	0.155	-3.97	synonymous_variant	LOW	CTSZ	c.723C>T	p.Ile241Ile
chr24	47149856	G	C	dog-45-6	0.317	8.344	missense_variant	MODERATE	ADRM1	c.1068G>C	p.Met356Ile
chr24	5495992	T	C	dog-33-5	0.051	2.313	synonymous_variant	LOW	SNX5	c.723T>C	p.Asn241Asn
chr24	5793448	C	G	dog-33-5	0.12	4.513	synonymous_variant	LOW	DSTN	c.156G>C	p.Gly52Gly
chr24	44401969	T	C	dog-33-5	0.213	-10.033	synonymous_variant	LOW	GNAS	c.489T>C	p.Tyr163Tyr
chr24	44401972	G	A	dog-33-5	0.21	1.203	synonymous_variant	LOW	GNAS	c.492G>A	p.Glu164Glu
chr24	44406917	T	C	dog-33-5	0.181	-9.544	synonymous_variant	LOW	GNAS	c.1173T>C	p.Tyr391Tyr
chr24	48306342	C	G	dog-33-5	0.04	-0.239	synonymous_variant	LOW	PRPF6	c.1278C>G	p.Leu426Leu
chr24	20355060	C	T	dog-47-6	0.347	8.414	missense_variant&splice_region_variant	MODERATE	PSMF1	c.283G>A	p.Glu95Lys
chr24	19009924	T	A	dog-36-5	0.103	6.034	missense_variant	MODERATE	IDH3B	c.29T>A	p.Leu10Gln
chr24	26209852	C	A	dog-36-5	0.215	8.35	missense_variant	MODERATE	SAMHD1	c.998G>T	p.Arg333Leu
chr24	16347661	A	G	dog-37-5	0.041	1.534	missense_variant	MODERATE	TRMT6	c.292A>G	p.Ile98Val
chr24	30088643	G	A	dog-37-5	0.044	1.289	synonymous_variant	LOW	CHD6	c.660C>T	p.Ser220Ser
chr24	30088648	A	G	dog-37-5	0.043	-4.149	missense_variant	MODERATE	CHD6	c.655T>C	p.Ser219Pro
chr24	35017797	T	G	dog-37-5	0.046	0.77	synonymous_variant	LOW	ZMYND8	c.684A>C	p.Gly228Gly
chr24	36420641	G	A	dog-37-5	0.072	0.34	synonymous_variant	LOW	CSE1L	c.1878G>A	p.Leu626Leu
chr24	37841184	T	C	dog-37-5	0.076	0.363	synonymous_variant	LOW	ADNP	c.393A>G	p.Pro131Pro
chr24	37841190	G	A	dog-37-5	0.073	0.633	synonymous_variant	LOW	ADNP	c.387C>T	p.His129His
chr24	40080077	C	T	dog-37-5	0.054	0.083	synonymous_variant	LOW	ZNF217	c.3051G>A	p.Arg1017Arg
chr24	44401969	T	C	dog-37-5	0.095	-10.033	synonymous_variant	LOW	GNAS	c.489T>C	p.Tyr163Tyr
chr24	44401972	G	A	dog-37-5	0.095	1.203	synonymous_variant	LOW	GNAS	c.492G>A	p.Glu164Glu
chr24	44406917	T	C	dog-37-5	0.084	-9.544	synonymous_variant	LOW	GNAS	c.1173T>C	p.Tyr391Tyr
chr25	32223391	G	A	dog-23-4	0.169	1.796	synonymous_variant	LOW	DOCK5	c.5211C>T	p.Ser1737Ser
chr25	3083061	G	C	dog-24-4	0.351	8.383	missense_variant	MODERATE	TRPC4	c.796G>C	p.Glu266Gln
chr25	14805008	G	A	dog-24-4	0.349	8.349	missense_variant	MODERATE	LOC609026	c.130G>A	p.Gly44Arg
chr25	34222439	A	G	dog-25-4	0.518	4.429	missense_variant	MODERATE	ENTPD4	c.1082A>G	p.Asp361Gly
chr25	51578007	G	C	dog-25-4	0.396	2.916	synonymous_variant	LOW	ATG4B	c.759G>C	p.Leu253Leu
chr25	49027923	G	A	dog-06-2	0.557	7.778	missense_variant	MODERATE	PER2	c.401C>T	p.Ala134Val
chr25	50896682	G	A	dog-07-2	0.205	2.88	missense_variant	MODERATE	GPR35	c.1246G>A	p.Val416Met
chr25	33221273	A	G	dog-08-2	0.536	-1.118	synonymous_variant	LOW	ADAMDEC1	c.1089T>C	p.Ile363Ile
chr25	33134158	C	T	dog-09-2	0.106	6.656	missense_variant	MODERATE	ADAM7	c.1241G>A	p.Gly414Glu
chr25	50818213	C	T	dog-09-2	0.355	8.173	missense_variant	MODERATE	ANKMY1	c.3010G>A	p.Gly1004Ser
chr25	31078018	T	G	dog-10-2	0.457	6.05	missense_variant	MODERATE	DPYSL2	c.1609A>C	p.Asn537His
chr25	44309865	G	A	dog-10-2	0.341	1.675	missense_variant	MODERATE	ECEL1	c.970C>T	p.Arg324Trp
chr25	42642831	AACAGGAAGTCTGTGCTTTGCCACATGCAGTG	A	dog-10-2	0.44	3.717	frameshift_variant	HIGH	SP140	c.176_206delCAGGAAGTCTGTGCTTTGCCACATGCAGTGA	p.Thr59fs
chr25	3900168	C	T	dog-13-3	0.398	-0.795	synonymous_variant	LOW	SMAD9	c.1257C>T	p.Ser419Ser
chr25	14715910	G	A	dog-13-3	0.373	6.409	missense_variant	MODERATE	SPATA13	c.854G>A	p.Arg285His
chr25	30864868	G	A	dog-14-3	0.485	8.4	missense_variant	MODERATE	ADRA1A	c.235G>A	p.Val79Met
chr25	23092395	C	T	dog-15-3	0.405	8.401	missense_variant	MODERATE	GALNTL6	c.241C>T	p.Arg81Cys
chr25	45448615	G	A	dog-28-5	0.345	3.736	missense_variant	MODERATE	MROH2A	c.418G>A	p.Ala140Thr
chr25	51002133	G	C	dog-44-6	0.23	0.683	missense_variant	MODERATE	LOC102152258	c.1928C>G	p.Pro643Arg
chr25	42870236	G	A	dog-31-5	0.4	-2.462	missense_variant	MODERATE	LOC100686622	c.164C>T	p.Thr55Met
chr25	45483802	C	A	dog-31-5	0.068	4.432	missense_variant	MODERATE	MROH2A	c.4303C>A	p.Leu1435Ile
chr25	50326624	C	T	dog-31-5	0.305	1.277	synonymous_variant	LOW	OR9S22	c.366C>T	p.Val122Val
chr25	50619612	C	A	dog-46-6	0.139	-0.35	missense_variant	MODERATE	COPS9	c.37G>T	p.Ala13Ser
chr25	2169695	G	A	dog-33-5	0.162	-0.188	synonymous_variant	LOW	FREM2	c.8493C>T	p.Pro2831Pro
chr25	6540309	T	C	dog-33-5	0.074	-0.729	synonymous_variant	LOW	RFC3	c.543A>G	p.Ala181Ala
chr25	9031712	A	G	dog-33-5	0.081	-2.655	synonymous_variant	LOW	HSPH1	c.189A>G	p.Thr63Thr
chr25	24090770	C	T	dog-33-5	0.074	-0.006	synonymous_variant	LOW	HMGB2	c.36G>A	p.Lys12Lys
chr25	31142050	T	C	dog-33-5	0.091	-3.207	synonymous_variant	LOW	DPYSL2	c.405A>G	p.Ser135Ser
chr25	43021622	C	T	dog-33-5	0.045	-9.53	synonymous_variant	LOW	ITM2C	c.228C>T	p.Ser76Ser
chr25	34349568	G	A	dog-49-6	0.095	8.338	missense_variant	MODERATE	LOXL2	c.2230G>A	p.Gly744Ser
chr25	9626879	G	A	dog-36-5	0.187	-1.999	missense_variant	MODERATE	LOC102155494	c.340C>T	p.Arg114Trp
chr25	15354839	G	A	dog-37-5	0.053	-9.886	synonymous_variant	LOW	SACS	c.3081G>A	p.Leu1027Leu
chr25	24090770	C	T	dog-37-5	0.128	-0.006	synonymous_variant	LOW	HMGB2	c.36G>A	p.Lys12Lys
chr26	18189906	C	T	dog-21-4	0.131	8.251	missense_variant	MODERATE	ACACB	c.1534G>A	p.Ala512Thr
chr26	667782	TTCACAGACCTTCTATAGGGTTCAGCC	T	dog-22-4	0.542	0.566	frameshift_variant	HIGH	LOC106557825	c.444_469delCAGACCTTCTATAGGGTTCAGCCTCA	p.Arg149fs
chr26	11497255	G	A	dog-24-4	0.251	5.531	missense_variant	MODERATE	RBM19	c.124C>T	p.Arg42Cys
chr26	366025	G	A	dog-25-4	0.195	3.141	missense_variant	MODERATE	GOLGA3	c.812G>A	p.Arg271Gln
chr26	18010301	C	T	dog-25-4	0.5	-0.078	missense_variant	MODERATE	MYO1H	c.1048G>A	p.Val350Ile
chr26	17692843	G	A	dog-07-2	0.228	7.972	missense_variant	MODERATE	FAM222A	c.929C>T	p.Ala310Val
chr26	17931007	G	A	dog-07-2	0.311	6.631	missense_variant	MODERATE	UBE3B	c.1100C>T	p.Ser367Phe
chr26	38173422	AC	A	dog-07-2	0.375	8.345	frameshift_variant	HIGH	PTEN	c.234delC	p.Ala79fs
chr26	26006336	T	C	dog-08-2	0.316	-0.795	synonymous_variant	LOW	LOC612177	c.27T>C	p.Pro9Pro
chr26	27636555	C	T	dog-08-2	0.612	0.431	synonymous_variant	LOW	LOC119877602	c.318C>T	p.Cys106Cys
chr26	37433879	TC	T	dog-08-2	0.248	8.406	frameshift_variant	HIGH	ASAH2	c.1025delG	p.Gly342fs
chr26	26006562	A	T	dog-11-2	0.693	0.273	synonymous_variant	LOW	LOC612177	c.141A>T	p.Gly47Gly
chr26	26006708	C	T	dog-11-2	0.584	-1.097	missense_variant	MODERATE	LOC612177	c.287C>T	p.Ala96Val
chr26	28898196	G	C	dog-12-2	0.431	0.727	missense_variant	MODERATE	LOC100687054	c.104C>G	p.Ala35Gly
chr26	8043185	C	T	dog-05-1	0.479	8.414	missense_variant	MODERATE	ANAPC5	c.650C>T	p.Ser217Phe
chr26	27636671	A	G	dog-05-1	0.524	-0.356	missense_variant	MODERATE	LOC119877602	c.434A>G	p.Gln145Arg
chr26	34758644	G	GA	dog-05-1	0.293	8.321	frameshift_variant	HIGH	PCDH15	c.3788dupA	p.Ile1264fs
chr26	27547843	C	G	dog-03-1	0.478	0.149	missense_variant	MODERATE	LOC119877599	c.135C>G	p.Ser45Arg
chr26	27547942	G	C	dog-03-1	0.471	0.149	missense_variant	MODERATE	LOC119877599	c.234G>C	p.Glu78Asp
chr26	34809314	G	A	dog-13-3	0.07	6.648	missense_variant	MODERATE	PCDH15	c.4873G>A	p.Glu1625Lys
chr26	19545215	C	T	dog-17-3	0.446	-3.015	synonymous_variant	LOW	KIAA1671	c.234C>T	p.Asp78Asp
chr26	23206444	C	T	dog-40-6	0.217	0.228	synonymous_variant	LOW	NIPSNAP1	c.60G>A	p.Lys20Lys
chr26	26928763	T	A	dog-41-6	0.319	0.083	missense_variant	MODERATE	LOC119866111	c.322T>A	p.Cys108Ser
chr26	26928784	C	T	dog-41-6	0.307	0.101	missense_variant	MODERATE	LOC119866111	c.343C>T	p.Leu115Phe
chr26	26940766	G	A	dog-41-6	0.29	0.062	synonymous_variant	LOW	LOC119866215	c.303G>A	p.Gly101Gly
chr26	34792884	C	A	dog-41-6	0.345	6.308	missense_variant	MODERATE	PCDH15	c.5074C>A	p.Pro1692Thr
chr26	957852	C	T	dog-29-5	0.125	8.331	missense_variant	MODERATE	EP400	c.713G>A	p.Gly238Glu
chr26	21837747	G	A	dog-43-6	0.405	0.149	missense_variant	MODERATE	TTC28	c.6997C>T	p.Arg2333Cys
chr26	25001608	T	G	dog-43-6	0.361	-0.157	missense_variant	MODERATE	PRR14L	c.944A>C	p.His315Pro
chr26	38199295	T	A	dog-31-5	0.332	6.03	missense_variant	MODERATE	PTEN	c.1009T>A	p.Phe337Ile
chr26	16772280	G	A	dog-33-5	0.065	1.13	missense_variant	MODERATE	RNF10	c.65G>A	p.Ser22Asn
chr26	16772347	G	A	dog-33-5	0.075	-0.582	synonymous_variant	LOW	RNF10	c.132G>A	p.Pro44Pro
chr26	25205486	C	G	dog-33-5	0.066	2.724	synonymous_variant	LOW	YWHAH	c.663C>G	p.Leu221Leu
chr26	27218747	A	G	dog-33-5	0.773	5.164	synonymous_variant	LOW	LOC100856028	c.120T>C	p.Arg40Arg
chr26	33222725	G	T	dog-48-6	0.621	0.04	missense_variant	MODERATE	LOC119877565	c.1283C>A	p.Ala428Asp
chr26	16630162	T	C	dog-36-5	0.085	-4.917	synonymous_variant	LOW	MSI1	c.351A>G	p.Ser117Ser
chr26	27218177	C	T	dog-36-5	0.071	3.336	missense_variant	MODERATE	LOC100856028	c.689G>A	p.Cys230Tyr
chr26	28735076	A	G	dog-36-5	0.045	-2.032	synonymous_variant	LOW	MIF	c.72T>C	p.Thr24Thr
chr26	7349891	G	C	dog-37-5	0.089	-3.106	synonymous_variant	LOW	VPS33A	c.1725G>C	p.Val575Val
chr26	16715293	T	C	dog-37-5	0.051	1.387	synonymous_variant	LOW	SRSF9	c.93A>G	p.Glu31Glu
chr26	23906141	C	T	dog-37-5	0.047	2.16	missense_variant	MODERATE	SF3A1	c.367G>A	p.Ala123Thr
chr26	24378013	C	T	dog-37-5	0.053	0.184	synonymous_variant	LOW	MORC2	c.639G>A	p.Glu213Glu
chr26	24378025	G	A	dog-37-5	0.053	-4.753	synonymous_variant	LOW	MORC2	c.627C>T	p.Asn209Asn
chr26	27218177	C	T	dog-37-5	0.136	3.336	missense_variant	MODERATE	LOC100856028	c.689G>A	p.Cys230Tyr
chr26	27218731	C	G	dog-37-5	0.203	5.166	missense_variant	MODERATE	LOC100856028	c.136G>C	p.Gly46Arg
chr26	27218747	A	G	dog-37-5	0.228	5.164	synonymous_variant	LOW	LOC100856028	c.120T>C	p.Arg40Arg
chr26	28734796	T	G	dog-37-5	0.081	-0.099	synonymous_variant	LOW	MIF	c.207A>C	p.Gly69Gly
chr26	29375585	A	G	dog-37-5	0.136	-5.732	synonymous_variant	LOW	RANBP1	c.384T>C	p.Phe128Phe
chr27	43642258	G	A	dog-23-4	0.126	8.376	missense_variant	MODERATE	ACVR1B	c.1466G>A	p.Arg489His
chr27	40651891	C	T	dog-07-2	0.348	-2.724	synonymous_variant	LOW	LOC119866335	c.66C>T	p.Tyr22Tyr
chr27	39808483	C	T	dog-09-2	0.364	8.414	splice_region_variant&synonymous_variant	LOW	COL2A1	c.4317G>A	p.Thr1439Thr
chr27	12653691	C	T	dog-11-2	0.101	0.732	missense_variant	MODERATE	DDX47	c.11C>T	p.Ala4Val
chr27	10835471	G	A	dog-05-1	0.35	-0.984	missense_variant	MODERATE	LOC100683403	c.110C>T	p.Ala37Val
chr27	29403631	A	G	dog-05-1	0.409	4.597	missense_variant	MODERATE	DENND5B	c.73T>C	p.Phe25Leu
chr27	30980174	G	A	dog-05-1	0.451	-0.454	synonymous_variant	LOW	SYT10	c.141C>T	p.Ala47Ala
chr27	44016457	A	T	dog-05-1	0.396	3.447	missense_variant	MODERATE	KRT75	c.491T>A	p.Ile164Asn
chr27	21568733	C	T	dog-03-1	0.502	8.332	missense_variant	MODERATE	ST8SIA1	c.415G>A	p.Ala139Thr
chr27	820765	A	C	dog-04-1	0.14	-3.199	synonymous_variant	LOW	SLC25A18	c.390T>G	p.Val130Val
chr27	44199748	G	T	dog-01-1	0.282	2.988	missense_variant	MODERATE	KRT2	c.1366C>A	p.Leu456Ile
chr27	44007073	G	A	dog-13-3	0.487	4.514	synonymous_variant	LOW	KRT75	c.1593C>T	p.Gly531Gly
chr27	8312886	G	A	dog-17-3	0.444	-0.843	synonymous_variant	LOW	LOC611565	c.1797G>A	p.Ala599Ala
chr27	20646794	C	T	dog-17-3	0.456	-0.72	synonymous_variant	LOW	LOC486644	c.1449C>T	p.Asn483Asn
chr27	4282398	G	A	dog-26-5	0.042	-12.397	synonymous_variant	LOW	TEAD4	c.897G>A	p.Pro299Pro
chr27	32296239	C	T	dog-40-6	0.497	8.265	missense_variant	MODERATE	KIF21A	c.2429G>A	p.Arg810His
chr27	29403643	A	G	dog-41-6	0.331	4.597	missense_variant	MODERATE	DENND5B	c.61T>C	p.Phe21Leu
chr27	19796832	C	A	dog-29-5	0.13	8.355	missense_variant	MODERATE	SLCO1A2	c.474G>T	p.Trp158Cys
chr27	29403672	C	T	dog-29-5	0.503	3.265	missense_variant	MODERATE	DENND5B	c.32G>A	p.Gly11Asp
chr27	45363889	C	T	dog-43-6	0.511	8.393	missense_variant	MODERATE	HOXC11	c.38C>T	p.Pro13Leu
chr27	5524272	CCTACAGACG	C	dog-30-5	0.066	8.244	disruptive_inframe_deletion	MODERATE	CCND2	c.842_850delCTACAGACG	p.Pro281_Val284delinsLeu
chr27	3153919	A	G	dog-44-6	0.257	6.037	missense_variant	MODERATE	WNK1	c.4229T>C	p.Phe1410Ser
chr27	25083283	G	T	dog-44-6	0.251	3.831	missense_variant	MODERATE	BHLHE41	c.1038C>A	p.Ser346Arg
chr27	17751368	T	G	dog-31-5	0.409	-0.461	missense_variant	MODERATE	PLCZ1	c.1565A>C	p.Asn522Thr
chr27	19891295	C	T	dog-31-5	0.25	2.42	synonymous_variant	LOW	LOC119866317	c.573G>A	p.Lys191Lys
chr27	20645999	G	A	dog-31-5	0.16	5.09	synonymous_variant	LOW	LOC486644	c.654G>A	p.Val218Val
chr27	30266656	C	T	dog-31-5	0.159	0.57	stop_gained	HIGH	FGD4	c.619C>T	p.Gln207*
chr27	38056851	G	A	dog-31-5	0.448	3.774	synonymous_variant	LOW	ARID2	c.321G>A	p.Gly107Gly
chr27	44740439	C	T	dog-31-5	0.264	4.582	synonymous_variant	LOW	PFDN5	c.43C>T	p.Leu15Leu
chr27	42757632	GC	G	dog-45-6	0.406	4.54	frameshift_variant	HIGH	TMPRSS12	c.636delC	p.Ser212fs
chr27	3924915	A	C	dog-46-6	0.498	-5.995	splice_region_variant	LOW	WASHC1	c.-7A>C
chr27	7677642	G	A	dog-33-5	0.067	-0.623	synonymous_variant	LOW	CHD4	c.1014C>T	p.Arg338Arg
chr27	7677657	G	A	dog-33-5	0.062	-0.135	synonymous_variant	LOW	CHD4	c.999C>T	p.Asp333Asp
chr27	7826596	A	G	dog-33-5	0.119	-1.902	synonymous_variant	LOW	PTMS	c.132A>G	p.Gly44Gly
chr27	7826599	C	T	dog-33-5	0.121	-0.692	synonymous_variant	LOW	PTMS	c.135C>T	p.Ala45Ala
chr27	9335311	T	C	dog-33-5	0.078	0.29	synonymous_variant	LOW	PHC1	c.381T>C	p.Thr127Thr
chr27	9335335	A	G	dog-33-5	0.063	0.59	synonymous_variant	LOW	PHC1	c.405A>G	p.Gly135Gly
chr27	24263850	T	C	dog-33-5	0.071	4.577	synonymous_variant	LOW	KRAS	c.126A>G	p.Lys42Lys
chr27	9477438	C	A	dog-47-6	0.198	1.003	missense_variant	MODERATE	LOC477699	c.1651G>T	p.Val551Leu
chr27	44084616	C	T	dog-48-6	0.221	3.519	missense_variant	MODERATE	KRT5	c.355G>A	p.Gly119Ser
chr27	46328668	G	A	dog-48-6	0.68	-3.677	synonymous_variant	LOW	OR9K7	c.324G>A	p.Ala108Ala
chr27	20004589	G	T	dog-35-5	0.408	0.923	missense_variant	MODERATE	LOC119866415	c.281C>A	p.Ala94Asp
chr27	20004591	A	T	dog-35-5	0.408	-0.22	missense_variant	MODERATE	LOC119866415	c.279T>A	p.His93Gln
chr27	5019539	G	A	dog-36-5	0.043	-2.622	synonymous_variant	LOW	PARP11	c.579C>T	p.Gly193Gly
chr27	5019548	C	T	dog-36-5	0.043	-0.185	synonymous_variant	LOW	PARP11	c.570G>A	p.Lys190Lys
chr27	7939348	G	A	dog-36-5	0.101	0.794	synonymous_variant	LOW	TPI1	c.402G>A	p.Glu134Glu
chr27	15367376	C	T	dog-36-5	0.051	-8.891	synonymous_variant	LOW	STRAP	c.900C>T	p.Tyr300Tyr
chr27	46122403	C	T	dog-36-5	0.155	1.678	missense_variant	MODERATE	LOC106557890	c.248G>A	p.Arg83His
chr27	7661153	T	C	dog-37-5	0.046	3.853	synonymous_variant	LOW	CHD4	c.5073A>G	p.Lys1691Lys
chr27	7663937	A	G	dog-37-5	0.11	3.863	synonymous_variant	LOW	CHD4	c.3997T>C	p.Leu1333Leu
chr27	7664025	T	A	dog-37-5	0.112	2.634	synonymous_variant	LOW	CHD4	c.3909A>T	p.Ile1303Ile
chr27	7664034	T	C	dog-37-5	0.108	3.074	synonymous_variant	LOW	CHD4	c.3900A>G	p.Arg1300Arg
chr27	41186945	T	A	dog-37-5	0.156	-1.394	synonymous_variant	LOW	LOC119866377	c.882A>T	p.Ala294Ala
chr27	45611585	C	T	dog-37-5	0.067	-2.839	synonymous_variant	LOW	CBX5	c.387G>A	p.Ala129Ala
chr28	850652	C	T	dog-24-4	0.097	2.647	stop_gained	HIGH	WDFY4	c.4039C>T	p.Arg1347*
chr28	975267	G	A	dog-25-4	0.3	-9.403	synonymous_variant	LOW	LRRC18	c.276C>T	p.Ile92Ile
chr28	41320276	G	A	dog-09-2	0.112	1.255	missense_variant	MODERATE	KNDC1	c.3190G>A	p.Gly1064Ser
chr28	12767847	C	CTGCAA	dog-12-2	0.51	8.413	frameshift_variant	HIGH	ENTPD7	c.407_411dupCAATG	p.Ala138fs
chr28	41371600	C	T	dog-05-1	0.209	0	missense_variant	MODERATE	ADAM8	c.874G>A	p.Asp292Asn
chr28	3824084	C	T	dog-01-1	0.138	6.546	missense_variant	MODERATE	HNRNPF	c.626C>T	p.Pro209Leu
chr28	36502682	G	A	dog-01-1	0.357	0.02	synonymous_variant	LOW	INSYN2A	c.588C>T	p.Gly196Gly
chr28	26149006	C	T	dog-13-3	0.095	6.56	stop_gained	HIGH	ATRNL1	c.691C>T	p.Gln231*
chr28	1622086	A	G	dog-14-3	0.515	2.131	missense_variant	MODERATE	SLC18A3	c.1550A>G	p.Glu517Gly
chr28	4484236	C	T	dog-14-3	0.059	0.709	synonymous_variant	LOW	IFIT5	c.198C>T	p.Gly66Gly
chr28	32372078	A	G	dog-40-6	0.521	-0.157	synonymous_variant	LOW	PLEKHA1	c.915A>G	p.Arg305Arg
chr28	22510398	A	G	dog-41-6	0.251	6.037	missense_variant	MODERATE	SHOC2	c.497A>G	p.Asp166Gly
chr28	33508338	C	T	dog-29-5	0.409	2.308	synonymous_variant	LOW	GPR26	c.201C>T	p.Val67Val
chr28	41275256	C	T	dog-43-6	0.467	-1.683	synonymous_variant	LOW	ADGRA1	c.1497C>T	p.Ser499Ser
chr28	7609364	G	A	dog-30-5	0.123	8.403	missense_variant	MODERATE	CYP26A1	c.719G>A	p.Arg240Gln
chr28	10820716	C	T	dog-30-5	0.133	4.222	synonymous_variant	LOW	FRAT1	c.759C>T	p.Ser253Ser
chr28	27497377	A	T	dog-31-5	0.274	-10.639	synonymous_variant	LOW	PNLIPRP2	c.399A>T	p.Arg133Arg
chr28	40673358	AG	A	dog-46-6	0.467	0.087	frameshift_variant	HIGH	JAKMIP3	c.2688delG	p.Arg897fs
chr28	33508145	C	T	dog-33-5	0.544	7.938	missense_variant	MODERATE	GPR26	c.8C>T	p.Ser3Leu
chr28	40846238	G	A	dog-33-5	0.459	-4.594	synonymous_variant	LOW	PWWP2B	c.924G>A	p.Pro308Pro
chr28	15139412	G	A	dog-35-5	0.309	0.6	missense_variant	MODERATE	C28H10orf95	c.398C>T	p.Ala133Val
chr28	15139414	G	A	dog-35-5	0.309	1.192	synonymous_variant	LOW	C28H10orf95	c.396C>T	p.Arg132Arg
chr28	10904526	G	C	dog-36-5	0.069	2.535	synonymous_variant	LOW	PGAM1	c.102G>C	p.Gly34Gly
chr28	15072324	A	G	dog-36-5	0.059	1.622	synonymous_variant	LOW	GBF1	c.2346A>G	p.Lys782Lys
chr28	16026526	G	GTGA	dog-36-5	0.133	6.484	conservative_inframe_insertion	MODERATE	CALHM3	c.560_562dupTCA	p.Ile187dup
chr28	1796262	G	A	dog-37-5	0.047	6.6	missense_variant	MODERATE	PARG	c.2747C>T	p.Thr916Ile
chr28	10904469	T	A	dog-37-5	0.089	0.078	synonymous_variant	LOW	PGAM1	c.45T>A	p.Ala15Ala
chr28	34614053	G	A	dog-37-5	0.041	-0.362	synonymous_variant	LOW	ZRANB1	c.2010G>A	p.Glu670Glu
chr29	41860563	C	T	dog-06-2	0.145	4.627	missense_variant	MODERATE	CPQ	c.559C>T	p.Arg187Trp
chr29	6378727	G	T	dog-08-2	0.516	7.786	missense_variant	MODERATE	SOX17	c.682G>T	p.Asp228Tyr
chr29	18077731	G	A	dog-09-2	0.088	8.403	missense_variant	MODERATE	PREX2	c.2101G>A	p.Ala701Thr
chr29	4813925	A	T	dog-11-2	0.332	1.208	splice_region_variant	LOW	RB1CC1	c.-51T>A
chr29	8223411	C	T	dog-01-1	0.093	8.121	missense_variant	MODERATE	LOC100686262	c.460G>A	p.Glu154Lys
chr29	34675070	C	T	dog-14-3	0.091	8.328	missense_variant	MODERATE	MMP16	c.544G>A	p.Val182Met
chr29	29785504	T	A	dog-18-3	0.083	-0.518	splice_acceptor_variant&intron_variant	HIGH	LOC111093229	n.89-2A>T
chr29	1547492	T	C	dog-44-6	0.218	-1.162	splice_donor_variant&intron_variant	HIGH	LOC111093204	n.178+2T>C
chr29	25402332	G	A	dog-46-6	0.447	5.396	missense_variant	MODERATE	ZFHX4	c.9877G>A	p.Val3293Met
chr29	32020899	T	G	dog-46-6	0.429	6.012	missense_variant	MODERATE	LOC119877722	c.608T>G	p.Ile203Ser
chr29	344640	T	G	dog-33-5	0.051	0.605	synonymous_variant	LOW	PRKDC	c.8901A>C	p.Ala2967Ala
chr29	505452	G	T	dog-33-5	0.058	3.417	missense_variant	MODERATE	MCM4	c.433G>T	p.Ala145Ser
chr29	5940552	T	C	dog-33-5	0.101	2.585	synonymous_variant	LOW	TCEA1	c.195A>G	p.Leu65Leu
chr29	5940567	T	C	dog-33-5	0.108	1.969	synonymous_variant	LOW	TCEA1	c.180A>G	p.Glu60Glu
chr29	13751486	T	C	dog-33-5	0.074	2.084	synonymous_variant	LOW	YTHDF3	c.306T>C	p.His102His
chr29	13751504	G	A	dog-33-5	0.073	0.427	synonymous_variant	LOW	YTHDF3	c.324G>A	p.Val108Val
chr29	34840549	A	C	dog-33-5	0.384	1.246	missense_variant	MODERATE	MMP16	c.48T>G	p.His16Gln
chr29	4316712	G	T	dog-47-6	0.323	6.659	missense_variant	MODERATE	ST18	c.1739C>A	p.Ala580Asp
chr29	5079008	G	A	dog-47-6	0.386	-0.119	missense_variant	MODERATE	NPBWR1	c.740G>A	p.Arg247His
chr29	29513731	A	G	dog-47-6	0.181	-0.957	missense_variant	MODERATE	LOC487020	c.877T>C	p.Cys293Arg
chr29	7563668	C	T	dog-48-6	0.35	-1.157	synonymous_variant	LOW	XKR4	c.1623C>T	p.Val541Val
chr29	13751984	G	A	dog-36-5	0.07	1.259	synonymous_variant	LOW	YTHDF3	c.804G>A	p.Val268Val
chr29	13752035	G	A	dog-36-5	0.063	3.025	synonymous_variant	LOW	YTHDF3	c.855G>A	p.Lys285Lys
chr29	15885089	G	C	dog-37-5	0.068	2.649	synonymous_variant	LOW	PDE7A	c.1107C>G	p.Thr369Thr
chr29	19748291	T	C	dog-37-5	0.06	0.936	synonymous_variant	LOW	NCOA2	c.3714A>G	p.Gln1238Gln
chr3	88029877	G	A	dog-21-4	0.478	3.811	missense_variant	MODERATE	ADGRA3	c.2770G>A	p.Val924Ile
chr3	82783569	T	TC	dog-21-4	0.391	-3.627	frameshift_variant	HIGH	LOC119876162	c.179dupG	p.Val61fs
chr3	32392986	C	T	dog-22-4	0.533	8.334	missense_variant	MODERATE	HERC2	c.6017C>T	p.Thr2006Met
chr3	42485177	G	A	dog-24-4	0.311	-1.433	missense_variant	MODERATE	PGPEP1L	c.641C>T	p.Pro214Leu
chr3	89564742	G	A	dog-24-4	0.25	8.403	missense_variant	MODERATE	SLIT2	c.4375C>T	p.Arg1459Trp
chr3	71494726	G	T	dog-25-4	0.085	2.31	missense_variant	MODERATE	EVC2	c.484C>A	p.Gln162Lys
chr3	60242742	G	A	dog-07-2	0.236	-5.19	synonymous_variant	LOW	AFAP1	c.1455C>T	p.Asp485Asp
chr3	20073948	GAATCAAAGGATAAATAACTCCCAGTC	G	dog-07-2	0.254	8.414	frameshift_variant&splice_region_variant	HIGH	MEF2C	c.835_860delAATCAAAGGATAAATAACTCCCAGTC	p.Asn279fs
chr3	20007403	A	G	dog-08-2	0.433	6.02	missense_variant	MODERATE	MEF2C	c.98A>G	p.Tyr33Cys
chr3	60444932	G	A	dog-08-2	0.492	-1.241	synonymous_variant	LOW	ABLIM2	c.654C>T	p.Asp218Asp
chr3	53121736	CCTT	C	dog-09-2	0.204	8.157	conservative_inframe_deletion	MODERATE	KIF7	c.3187_3189delAAG	p.Lys1063del
chr3	80566194	T	A	dog-10-2	0.211	2.706	missense_variant	MODERATE	PCDH7	c.3716A>T	p.Lys1239Met
chr3	52552024	G	A	dog-05-1	0.456	1.986	missense_variant	MODERATE	MFGE8	c.625C>T	p.Arg209Cys
chr3	59218572	G	A	dog-04-1	0.499	-1	missense_variant	MODERATE	MAN2B2	c.2935G>A	p.Val979Met
chr3	59193915	A	G	dog-02-1	0.231	-1	synonymous_variant	LOW	MAN2B2	c.177A>G	p.Thr59Thr
chr3	28986402	G	C	dog-01-1	0.344	-1.621	missense_variant	MODERATE	LOC119876155	c.233G>C	p.Arg78Pro
chr3	8821389	G	T	dog-14-3	0.462	5.466	missense_variant	MODERATE	SLCO4C1	c.1678G>T	p.Ala560Ser
chr3	63496711	G	A	dog-14-3	0.041	-8.621	synonymous_variant	LOW	CLRN2	c.150C>T	p.Thr50Thr
chr3	20051183	T	TA	dog-14-3	0.427	6.05	frameshift_variant	HIGH	MEF2C	c.434_435insA	p.Ser146fs
chr3	9759955	G	A	dog-16-3	0.516	8.348	missense_variant	MODERATE	ST8SIA4	c.709G>A	p.Val237Met
chr3	27077815	C	T	dog-16-3	0.123	-0.943	missense_variant	MODERATE	THBS4	c.1160G>A	p.Arg387His
chr3	54193611	C	T	dog-26-5	0.187	2.07	synonymous_variant	LOW	IQGAP1	c.2541G>A	p.Arg847Arg
chr3	60568670	G	A	dog-26-5	0.175	0.725	synonymous_variant	LOW	SH3TC1	c.3117G>A	p.Pro1039Pro
chr3	43744197	G	T	dog-41-6	0.59	-1.076	missense_variant	MODERATE	LOC119871302	c.246C>A	p.His82Gln
chr3	28998968	C	G	dog-42-6	0.151	-1.706	missense_variant	MODERATE	LOC119876155	c.640C>G	p.Arg214Gly
chr3	49842885	G	A	dog-42-6	0.462	-7.008	synonymous_variant	LOW	KLHL25	c.1143C>T	p.His381His
chr3	20007404	C	G	dog-29-5	0.396	-3.22	stop_gained	HIGH	MEF2C	c.99C>G	p.Tyr33*
chr3	54415579	T	A	dog-43-6	0.467	1.737	missense_variant	MODERATE	WDR73	c.48A>T	p.Gln16His
chr3	26259816	C	G	dog-31-5	0.133	-2.026	missense_variant	MODERATE	LOC102157190	c.96G>C	p.Glu32Asp
chr3	40986932	G	A	dog-31-5	0.137	1.898	missense_variant	MODERATE	ADAMTS17	c.224G>A	p.Arg75Gln
chr3	62796280	G	A	dog-31-5	0.208	0.04	synonymous_variant	LOW	LOC100683724	c.588C>T	p.Asp196Asp
chr3	62796284	C	A	dog-31-5	0.208	0.04	missense_variant	MODERATE	LOC100683724	c.584G>T	p.Arg195Leu
chr3	61442005	C	T	dog-45-6	0.396	-3.501	missense_variant	MODERATE	HGFAC	c.856G>A	p.Val286Met
chr3	61178319	G	A	dog-32-5	0.2	-3.394	synonymous_variant	LOW	ADRA2C	c.1062C>T	p.Ala354Ala
chr3	36007437	T	C	dog-33-5	0.083	0.122	synonymous_variant	LOW	LOC479011	c.216A>G	p.Arg72Arg
chr3	59280886	G	C	dog-33-5	0.04	-1	synonymous_variant	LOW	MRFAP1	c.87G>C	p.Leu29Leu
chr3	59281125	A	G	dog-33-5	0.468	-1	missense_variant	MODERATE	MRFAP1	c.326A>G	p.Lys109Arg
chr3	59281160	A	C	dog-33-5	0.473	-1	missense_variant	MODERATE	MRFAP1	c.361A>C	p.Ile121Leu
chr3	60725504	T	C	dog-33-5	0.093	5.488	missense_variant	MODERATE	LOC479071	c.451T>C	p.Phe151Leu
chr3	69897672	G	A	dog-33-5	0.049	-5.955	synonymous_variant	LOW	WDR1	c.165G>A	p.Thr55Thr
chr3	73706021	A	G	dog-33-5	0.047	2.129	missense_variant	MODERATE	RFC1	c.3343A>G	p.Thr1115Ala
chr3	73706023	C	T	dog-33-5	0.047	-2.326	synonymous_variant	LOW	RFC1	c.3345C>T	p.Thr1115Thr
chr3	86156341	A	G	dog-33-5	0.074	-0.152	synonymous_variant	LOW	DHX15	c.231A>G	p.Leu77Leu
chr3	12988377	T	A	dog-47-6	0.309	0.168	synonymous_variant	LOW	CAST	c.1419A>T	p.Gly473Gly
chr3	1571469	C	T	dog-48-6	0.371	0.149	synonymous_variant	LOW	TSLP	c.174G>A	p.Pro58Pro
chr3	17823435	C	CA	dog-48-6	0.352	-1.021	frameshift_variant	HIGH	ARRDC3	c.214dupA	p.Thr72fs
chr3	91736959	G	C	dog-35-5	0.352	7.771	missense_variant	MODERATE	LCORL	c.49G>C	p.Ala17Pro
chr3	41983843	C	T	dog-49-6	0.53	3.22	missense_variant	MODERATE	SYNM	c.2941G>A	p.Gly981Ser
chr3	84437324	A	G	dog-49-6	0.436	0.713	missense_variant	MODERATE	CAR1	c.202A>G	p.Thr68Ala
chr3	20007362	G	GAC	dog-49-6	0.463	5.441	frameshift_variant	HIGH	MEF2C	c.59_60dupCA	p.Phe21fs
chr3	32407816	G	A	dog-36-5	0.043	-0.237	synonymous_variant	LOW	HERC2	c.7698G>A	p.Val2566Val
chr3	1458815	T	C	dog-37-5	0.055	6.624	synonymous_variant	LOW	WDR36	c.2283A>G	p.Leu761Leu
chr3	36007437	T	C	dog-37-5	0.115	0.122	synonymous_variant	LOW	LOC479011	c.216A>G	p.Arg72Arg
chr3	54182428	T	C	dog-37-5	0.048	2.182	synonymous_variant	LOW	IQGAP1	c.4212A>G	p.Leu1404Leu
chr3	54442299	G	T	dog-37-5	0.09	0.388	synonymous_variant	LOW	SEC11A	c.231C>A	p.Ile77Ile
chr3	54442325	A	G	dog-37-5	0.086	3.596	synonymous_variant	LOW	SEC11A	c.205T>C	p.Leu69Leu
chr3	60725579	G	C	dog-37-5	0.086	6.6	missense_variant	MODERATE	LOC479071	c.526G>C	p.Val176Leu
chr3	69897672	G	A	dog-37-5	0.075	-5.955	synonymous_variant	LOW	WDR1	c.165G>A	p.Thr55Thr
chr3	73289571	A	T	dog-37-5	0.098	2.661	synonymous_variant	LOW	UBE2K	c.462T>A	p.Gly154Gly
chr3	86195212	A	G	dog-37-5	0.06	-0.291	synonymous_variant	LOW	DHX15	c.1620A>G	p.Leu540Leu
chr3	86203675	G	A	dog-37-5	0.077	2.133	synonymous_variant	LOW	DHX15	c.2070G>A	p.Arg690Arg
chr30	20260846	C	T	dog-24-4	0.343	2.156	stop_gained	HIGH	UNC13C	c.5026C>T	p.Arg1676*
chr30	8743739	AATGAGTACCCAAAAATGGAC	A	dog-24-4	0.297	3.406	frameshift_variant	HIGH	NDUFAF1	c.74_93delGTCCATTTTTGGGTACTCAT	p.Cys25fs
chr30	29066283	C	T	dog-25-4	0.445	0.72	synonymous_variant	LOW	PPIB	c.549G>A	p.Glu183Glu
chr30	37086160	C	T	dog-06-2	0.161	8.265	missense_variant	MODERATE	HCN4	c.1486G>A	p.Ala496Thr
chr30	34822986	C	T	dog-08-2	0.405	-0.331	missense_variant	MODERATE	UACA	c.2242G>A	p.Ala748Thr
chr30	9045007	TGAAAA	T	dog-08-2	0.566	6.05	frameshift_variant	HIGH	MGA	c.3282_3286delAAAAG	p.Arg1094fs
chr30	11331022	C	T	dog-10-2	0.366	8.414	missense_variant	MODERATE	GOLM2	c.695C>T	p.Ser232Leu
chr30	38711548	T	C	dog-11-2	0.189	5.986	missense_variant	MODERATE	SIN3A	c.974A>G	p.Tyr325Cys
chr30	9043181	A	G	dog-01-1	0.286	6.037	missense_variant	MODERATE	MGA	c.2807A>G	p.Lys936Arg
chr30	39577764	C	T	dog-01-1	0.122	-0.208	synonymous_variant	LOW	PEAK1	c.2064C>T	p.Ala688Ala
chr30	39577777	A	G	dog-01-1	0.118	1.212	missense_variant	MODERATE	PEAK1	c.2077A>G	p.Ser693Gly
chr30	597201	G	A	dog-16-3	0.362	0.149	synonymous_variant	LOW	OR4G11	c.345C>T	p.Leu115Leu
chr30	10674144	C	T	dog-17-3	0.391	1.748	missense_variant	MODERATE	MAP1A	c.8545C>T	p.Arg2849Trp
chr30	37623599	G	A	dog-41-6	0.184	0.241	missense_variant	MODERATE	LOXL1	c.1327G>A	p.Ala443Thr
chr30	2316973	G	A	dog-28-5	0.321	8.375	missense_variant	MODERATE	FMN1	c.3216G>A	p.Met1072Ile
chr30	30005623	G	A	dog-28-5	0.069	2.577	missense_variant	MODERATE	CILP	c.475C>T	p.Arg159Cys
chr30	15025854	G	A	dog-42-6	0.388	8.394	stop_gained	HIGH	FBN1	c.1369C>T	p.Arg457*
chr30	24412469	C	T	dog-29-5	0.408	-3.154	synonymous_variant	LOW	MYO1E	c.2766G>A	p.Pro922Pro
chr30	37081327	C	A	dog-30-5	0.453	0.152	synonymous_variant	LOW	HCN4	c.2892G>T	p.Ser964Ser
chr30	500195	T	C	dog-31-5	0.134	1.364	missense_variant	MODERATE	LOC487457	c.277T>C	p.Ser93Pro
chr30	500295	T	C	dog-31-5	0.17	0.908	missense_variant	MODERATE	LOC487457	c.377T>C	p.Ile126Thr
chr30	500299	C	T	dog-31-5	0.143	-0.468	synonymous_variant	LOW	LOC487457	c.381C>T	p.Cys127Cys
chr30	215535	C	T	dog-45-6	0.41	1.536	synonymous_variant	LOW	OR4K6	c.918C>T	p.Ser306Ser
chr30	500332	A	C	dog-33-5	0.419	0.067	synonymous_variant	LOW	LOC487457	c.414A>C	p.Pro138Pro
chr30	7486961	C	T	dog-33-5	0.056	0.537	synonymous_variant	LOW	EIF2AK4	c.2571C>T	p.Ile857Ile
chr30	8802375	G	A	dog-33-5	0.076	-0.01	synonymous_variant	LOW	RTF1	c.753G>A	p.Gln251Gln
chr30	8802387	G	A	dog-33-5	0.08	0.953	synonymous_variant	LOW	RTF1	c.765G>A	p.Lys255Lys
chr30	29952527	C	T	dog-33-5	0.039	-0.035	synonymous_variant	LOW	CLPX	c.1113G>A	p.Gln371Gln
chr30	37451976	G	A	dog-33-5	0.297	-5.692	synonymous_variant	LOW	INSYN1	c.750C>T	p.Pro250Pro
chr30	38314847	G	A	dog-33-5	0.456	5.011	missense_variant	MODERATE	LMAN1L	c.106G>A	p.Glu36Lys
chr30	38713869	A	G	dog-47-6	0.605	6.001	missense_variant	MODERATE	SIN3A	c.404T>C	p.Leu135Pro
chr30	9921281	A	G	dog-35-5	0.331	-0.079	missense_variant	MODERATE	STARD9	c.7145A>G	p.Glu2382Gly
chr30	8792772	G	A	dog-37-5	0.072	1.266	synonymous_variant	LOW	RTF1	c.360G>A	p.Lys120Lys
chr30	10775448	T	G	dog-37-5	0.039	-0.21	synonymous_variant	LOW	PDIA3	c.93T>G	p.Thr31Thr
chr30	35018210	G	A	dog-37-5	0.312	-0.977	synonymous_variant	LOW	THAP10	c.198C>T	p.Ser66Ser
chr31	11736521	G	T	dog-25-4	0.472	1.861	missense_variant	MODERATE	LOC478384	c.1129G>T	p.Val377Leu
chr31	26108734	G	T	dog-25-4	0.483	0.408	missense_variant	MODERATE	LOC111093444	c.57C>A	p.Ser19Arg
chr31	38909667	C	T	dog-06-2	0.52	-0.033	synonymous_variant	LOW	LOC119877781	c.495G>A	p.Ala165Ala
chr31	27881433	G	A	dog-08-2	0.37	3.751	stop_gained	HIGH	CFAP298	c.688C>T	p.Arg230*
chr31	37764192	T	G	dog-03-1	0.433	-6.981	synonymous_variant	LOW	AGPAT3	c.618T>G	p.Pro206Pro
chr31	28762467	C	G	dog-01-1	0.312	8.412	missense_variant	MODERATE	SON	c.5480C>G	p.Ser1827Trp
chr31	25579365	G	A	dog-13-3	0.488	5.444	missense_variant	MODERATE	CLDN17	c.523C>T	p.Leu175Phe
chr31	6333844	G	C	dog-29-5	0.39	8.355	missense_variant	MODERATE	GBE1	c.1019G>C	p.Arg340Thr
chr31	37159520	G	A	dog-43-6	0.646	8.388	missense_variant	MODERATE	U2AF1	c.82C>T	p.Arg28Cys
chr31	38167665	G	A	dog-43-6	0.62	1.588	missense_variant	MODERATE	TSPEAR	c.1987C>T	p.Arg663Cys
chr31	38217856	A	G	dog-31-5	0.189	-1.314	synonymous_variant	LOW	LOC106558106	c.588T>C	p.Ser196Ser
chr31	22840376	C	T	dog-46-6	0.375	8.24	missense_variant	MODERATE	ADAMTS5	c.422G>A	p.Arg141His
chr31	24602370	C	T	dog-33-5	0.045	-0.761	synonymous_variant	LOW	CCT8	c.1254G>A	p.Glu418Glu
chr31	28760443	T	C	dog-33-5	0.038	0.015	synonymous_variant	LOW	SON	c.3456T>C	p.Pro1152Pro
chr31	29932778	G	A	dog-33-5	0.293	4.399	synonymous_variant	LOW	RUNX1	c.172C>T	p.Leu58Leu
chr31	38800837	G	A	dog-33-5	0.126	0.543	missense_variant	MODERATE	LOC119877767	c.1849G>A	p.Gly617Arg
chr31	26074815	G	A	dog-47-6	0.232	-3.179	synonymous_variant	LOW	LOC102151701	c.216C>T	p.Cys72Cys
chr31	9000020	G	A	dog-48-6	0.239	6.647	missense_variant	MODERATE	ROBO1	c.4697G>A	p.Arg1566Gln
chr31	2400650	G	A	dog-35-5	0.459	2.192	synonymous_variant	LOW	CADM2	c.375C>T	p.Ala125Ala
chr31	27152400	C	T	dog-37-5	0.048	0.217	synonymous_variant	LOW	SCAF4	c.1263G>A	p.Arg421Arg
chr31	28005483	C	T	dog-37-5	0.063	1.675	synonymous_variant	LOW	PAXBP1	c.1638G>A	p.Glu546Glu
chr32	6613006	AGAC	A	dog-23-4	0.095	8.364	disruptive_inframe_deletion	MODERATE	CAMK2D	c.858_860delGAC	p.Glu286_Thr287delinsAsp
chr32	31753618	G	A	dog-24-4	0.302	-0.668	missense_variant	MODERATE	LOC119867225	c.394G>A	p.Ala132Thr
chr32	33222048	A	G	dog-24-4	0.071	-3.395	missense_variant	MODERATE	SEC31A	c.2770A>G	p.Met924Val
chr32	38927226	G	A	dog-06-2	0.568	-1.413	missense_variant&splice_region_variant	MODERATE	SHROOM3	c.80C>T	p.Ala27Val
chr32	26125790	A	T	dog-12-2	0.45	6.034	stop_gained	HIGH	CCSER1	c.1742T>A	p.Leu581*
chr32	26453479	A	G	dog-12-2	0.31	-0.295	synonymous_variant	LOW	CCSER1	c.162T>C	p.Gly54Gly
chr32	6613021	T	C	dog-01-1	0.287	6.015	missense_variant	MODERATE	CAMK2D	c.872T>C	p.Leu291Ser
chr32	6613031	T	C	dog-01-1	0.291	-1.138	synonymous_variant	LOW	CAMK2D	c.882T>C	p.Phe294Phe
chr32	5536576	A	T	dog-14-3	0.049	3.34	missense_variant	MODERATE	NDST4	c.2531A>T	p.Asp844Val
chr32	6758242	C	T	dog-17-3	0.448	-1.005	synonymous_variant	LOW	ANK2	c.11478G>A	p.Thr3826Thr
chr32	26782760	G	T	dog-17-3	0.411	4.533	stop_gained	HIGH	MMRN1	c.2588C>A	p.Ser863*
chr32	1482639	G	T	dog-40-6	0.242	8.317	stop_gained	HIGH	PDE5A	c.898G>T	p.Glu300*
chr32	38841128	C	A	dog-41-6	0.229	0.024	missense_variant	MODERATE	SHROOM3	c.932G>T	p.Arg311Leu
chr32	6613021	T	G	dog-42-6	0.525	6.015	missense_variant	MODERATE	CAMK2D	c.872T>G	p.Leu291Trp
chr32	6767868	A	C	dog-30-5	0.43	0.564	missense_variant	MODERATE	ANK2	c.10668T>G	p.Ser3556Arg
chr32	3340818	A	C	dog-46-6	0.426	-4.501	synonymous_variant	LOW	TRAM1L1	c.867A>C	p.Gly289Gly
chr32	27997144	G	A	dog-33-5	0.257	0.189	synonymous_variant	LOW	NAP1L5	c.63G>A	p.Glu21Glu
chr32	33673641	A	C	dog-33-5	0.095	6.619	synonymous_variant	LOW	HNRNPD	c.309A>C	p.Gly103Gly
chr32	33673683	C	T	dog-33-5	0.119	3.696	synonymous_variant	LOW	HNRNPD	c.351C>T	p.Phe117Phe
chr32	33673773	G	A	dog-33-5	0.073	0.916	synonymous_variant	LOW	HNRNPD	c.441G>A	p.Glu147Glu
chr32	33674409	T	G	dog-33-5	0.201	0.029	synonymous_variant	LOW	HNRNPD	c.540T>G	p.Pro180Pro
chr32	33674457	A	G	dog-33-5	0.211	2.582	synonymous_variant	LOW	HNRNPD	c.588A>G	p.Glu196Glu
chr32	38616511	T	C	dog-33-5	0.079	3.712	synonymous_variant	LOW	SEPTIN11	c.570A>G	p.Lys190Lys
chr32	38616520	A	G	dog-33-5	0.048	-0.012	synonymous_variant	LOW	SEPTIN11	c.561T>C	p.Thr187Thr
chr32	39423074	T	C	dog-33-5	0.055	0.07	synonymous_variant	LOW	NUP54	c.852T>C	p.Gly284Gly
chr32	39423076	T	C	dog-33-5	0.055	4.512	missense_variant	MODERATE	NUP54	c.854T>C	p.Ile285Thr
chr32	39970906	A	G	dog-33-5	0.059	1.678	synonymous_variant	LOW	G3BP2	c.1110A>G	p.Lys370Lys
chr32	39970915	C	T	dog-33-5	0.058	4.601	synonymous_variant	LOW	G3BP2	c.1119C>T	p.Asn373Asn
chr32	33047812	C	T	dog-47-6	0.187	8.399	missense_variant	MODERATE	COPS4	c.71G>A	p.Gly24Asp
chr32	12833715	C	T	dog-35-5	0.401	1.366	synonymous_variant	LOW	TBCK	c.55C>T	p.Leu19Leu
chr32	33673683	C	T	dog-36-5	0.073	3.696	synonymous_variant	LOW	HNRNPD	c.351C>T	p.Phe117Phe
chr32	33674457	A	G	dog-36-5	0.071	2.582	synonymous_variant	LOW	HNRNPD	c.588A>G	p.Glu196Glu
chr32	33676340	A	G	dog-36-5	0.061	3.274	synonymous_variant	LOW	HNRNPD	c.804A>G	p.Gln268Gln
chr32	39970906	A	G	dog-36-5	0.069	1.678	synonymous_variant	LOW	G3BP2	c.1110A>G	p.Lys370Lys
chr32	39970915	C	T	dog-36-5	0.073	4.601	synonymous_variant	LOW	G3BP2	c.1119C>T	p.Asn373Asn
chr32	33661999	G	T	dog-37-5	0.079	0.365	missense_variant	MODERATE	HNRNPD	c.157G>T	p.Ala53Ser
chr32	33673641	A	C	dog-37-5	0.061	6.619	synonymous_variant	LOW	HNRNPD	c.309A>C	p.Gly103Gly
chr32	33673683	C	T	dog-37-5	0.109	3.696	synonymous_variant	LOW	HNRNPD	c.351C>T	p.Phe117Phe
chr32	33673773	G	A	dog-37-5	0.112	0.916	synonymous_variant	LOW	HNRNPD	c.441G>A	p.Glu147Glu
chr32	33674409	T	G	dog-37-5	0.092	0.029	synonymous_variant	LOW	HNRNPD	c.540T>G	p.Pro180Pro
chr32	33674457	A	G	dog-37-5	0.113	2.582	synonymous_variant	LOW	HNRNPD	c.588A>G	p.Glu196Glu
chr32	33676322	G	A	dog-37-5	0.053	5.478	synonymous_variant	LOW	HNRNPD	c.786G>A	p.Gln262Gln
chr32	33676340	A	G	dog-37-5	0.065	3.274	synonymous_variant	LOW	HNRNPD	c.804A>G	p.Gln268Gln
chr32	39971408	C	T	dog-37-5	0.059	0.222	synonymous_variant	LOW	G3BP2	c.1203C>T	p.Arg401Arg
chr33	5704392	C	T	dog-25-4	0.523	-1.303	synonymous_variant	LOW	OR5K1	c.132C>T	p.Gly44Gly
chr33	29073437	G	A	dog-07-2	0.261	0.627	missense_variant	MODERATE	LOC111093781	c.175G>A	p.Val59Met
chr33	14620755	T	A	dog-12-2	0.424	0.368	missense_variant	MODERATE	GUCA1C	c.491A>T	p.Asp164Val
chr33	11793841	A	G	dog-05-1	0.439	3.449	missense_variant&splice_region_variant	MODERATE	CBLB	c.2203T>C	p.Ser735Pro
chr33	7825016	T	G	dog-13-3	0.382	6.022	missense_variant	MODERATE	ABI3BP	c.314A>C	p.Lys105Thr
chr33	28991527	T	C	dog-13-3	0.264	6.045	missense_variant	MODERATE	ZNF148	c.53A>G	p.Asp18Gly
chr33	28723012	G	A	dog-17-3	0.371	0.149	missense_variant	MODERATE	HEG1	c.1952C>T	p.Ser651Phe
chr33	18373194	A	T	dog-18-3	0.435	6.015	missense_variant	MODERATE	CFAP44	c.1130T>A	p.Ile377Lys
chr33	6783747	A	G	dog-26-5	0.209	5.996	missense_variant	MODERATE	CMSS1	c.1813A>G	p.Lys605Glu
chr33	14574560	A	G	dog-41-6	0.145	4.402	missense_variant	MODERATE	TRAT1	c.200A>G	p.Asp67Gly
chr33	24694705	T	C	dog-41-6	0.513	-1.25	synonymous_variant	LOW	NDUFB4	c.262T>C	p.Leu88Leu
chr33	461158	G	T	dog-43-6	0.345	0.663	stop_lost	HIGH	LOC102153548	c.2186G>T	p.Ter729Leuext*?
chr33	26604490	G	A	dog-30-5	0.077	6.655	missense_variant	MODERATE	SEMA5B	c.3262C>T	p.Arg1088Trp
chr33	1156783	G	A	dog-31-5	0.222	8.403	missense_variant&splice_region_variant	MODERATE	LOC119877828	c.1306G>A	p.Ala436Thr
chr33	7402887	G	A	dog-33-5	0.054	3.825	synonymous_variant	LOW	TOMM70	c.360C>T	p.Asn120Asn
chr33	14322958	G	T	dog-33-5	0.047	-0.724	synonymous_variant	LOW	CIP2A	c.2583C>A	p.Ala861Ala
chr33	14322964	C	T	dog-33-5	0.046	-0.396	synonymous_variant	LOW	CIP2A	c.2577G>A	p.Gln859Gln
chr33	24543937	G	A	dog-33-5	0.077	0.548	synonymous_variant	LOW	FSTL1	c.624C>T	p.Asp208Asp
chr33	24543940	G	A	dog-33-5	0.076	-0.37	synonymous_variant	LOW	FSTL1	c.621C>T	p.Ala207Ala
chr33	26146061	C	T	dog-33-5	0.091	1.899	synonymous_variant	LOW	MIX23	c.393G>A	p.Thr131Thr
chr33	30048444	G	T	dog-33-5	0.089	-0.155	synonymous_variant	LOW	LOC119877847	c.201C>A	p.Pro67Pro
chr33	32005631	A	C	dog-33-5	0.054	-1.758	synonymous_variant	LOW	ATP13A3	c.3714A>C	p.Thr1238Thr
chr33	32005634	G	A	dog-33-5	0.055	-1.196	synonymous_variant	LOW	ATP13A3	c.3717G>A	p.Thr1239Thr
chr33	5644091	C	A	dog-47-6	0.228	-0.498	synonymous_variant	LOW	LOC119877821	c.147C>A	p.Ile49Ile
chr33	27175626	G	A	dog-47-6	0.194	4.901	missense_variant	MODERATE	LOC119877836	c.83C>T	p.Ala28Val
chr33	17390664	G	A	dog-48-6	0.487	0.38	missense_variant	MODERATE	GCSAM	c.391C>T	p.Leu131Phe
chr33	1416520	G	A	dog-37-5	0.288	0.346	missense_variant	MODERATE	LOC119877848	c.224C>T	p.Pro75Leu
chr33	8379327	A	C	dog-37-5	0.078	0.599	synonymous_variant	LOW	PCNP	c.240A>C	p.Ala80Ala
chr34	11924342	G	A	dog-06-2	0.078	6.632	missense_variant	MODERATE	SLC9A3	c.1330G>A	p.Val444Ile
chr34	18496371	T	C	dog-06-2	0.579	5.901	synonymous_variant	LOW	SENP2	c.18T>C	p.Val6Val
chr34	40839477	G	A	dog-06-2	0.469	8.4	missense_variant	MODERATE	TBL1XR1	c.1061C>T	p.Ala354Val
chr34	40839696	T	C	dog-06-2	0.468	5.608	missense_variant	MODERATE	TBL1XR1	c.983A>G	p.Asp328Gly
chr34	31199004	T	G	dog-08-2	0.422	6.05	missense_variant	MODERATE	BCHE	c.1111A>C	p.Ser371Arg
chr34	11043020	G	A	dog-09-2	0.096	0.182	missense_variant	MODERATE	LOC111093879	c.562G>A	p.Ala188Thr
chr34	34957637	G	A	dog-09-2	0.396	8.345	missense_variant	MODERATE	PHC3	c.1685C>T	p.Pro562Leu
chr34	1073629	C	T	dog-10-2	0.398	0.846	synonymous_variant	LOW	DNAH5	c.6592C>T	p.Leu2198Leu
chr34	40848116	A	C	dog-11-2	0.075	6.017	missense_variant	MODERATE	TBL1XR1	c.809T>G	p.Phe270Cys
chr34	22232631	C	T	dog-05-1	0.077	3.223	synonymous_variant	LOW	P3H2	c.1791G>A	p.Glu597Glu
chr34	6311755	C	T	dog-13-3	0.12	8.382	missense_variant	MODERATE	ADCY2	c.2788G>A	p.Ala930Thr
chr34	12969534	T	C	dog-14-3	0.048	3.416	synonymous_variant	LOW	MFN1	c.864T>C	p.Val288Val
chr34	22167659	C	T	dog-14-3	0.411	-10.378	synonymous_variant	LOW	TP63	c.1923C>T	p.Ala641Ala
chr34	12834075	A	G	dog-15-3	0.324	6.017	missense_variant	MODERATE	PIK3CA	c.1637A>G	p.Gln546Arg
chr34	25131989	G	A	dog-16-3	0.444	8.339	missense_variant	MODERATE	ATP13A4	c.1955C>T	p.Thr652Ile
chr34	29673300	T	G	dog-17-3	0.529	-0.613	synonymous_variant	LOW	LOC100685395	c.150T>G	p.Leu50Leu
chr34	40832010	C	T	dog-17-3	0.447	8.381	missense_variant	MODERATE	TBL1XR1	c.1453G>A	p.Gly485Arg
chr34	40839447	AGAAGATTGCCAGTTG	A	dog-18-3	0.119	8.41	disruptive_inframe_deletion	MODERATE	TBL1XR1	c.1076_1090delCAACTGGCAATCTTC	p.Pro359_Leu363del
chr34	40835296	T	G	dog-40-6	0.198	6.05	missense_variant	MODERATE	TBL1XR1	c.1267A>C	p.Thr423Pro
chr34	40839703	TACA	T	dog-40-6	0.073	7.783	conservative_inframe_deletion	MODERATE	TBL1XR1	c.973_975delTGT	p.Cys325del
chr34	453983	G	A	dog-41-6	0.181	-0.249	synonymous_variant	LOW	TRIO	c.7158C>T	p.Pro2386Pro
chr34	30673885	C	T	dog-41-6	0.43	1.286	missense_variant	MODERATE	SLITRK3	c.2642G>A	p.Gly881Asp
chr34	35724928	C	T	dog-41-6	0.537	-3.634	synonymous_variant	LOW	TNIK	c.2256G>A	p.Ala752Ala
chr34	17312609	G	A	dog-43-6	0.46	3.173	missense_variant	MODERATE	ECE2	c.4G>A	p.Ala2Thr
chr34	12532613	C	T	dog-44-6	0.237	5.519	missense_variant	MODERATE	LOC119867487	c.400C>T	p.Arg134Cys
chr34	35559029	A	T	dog-45-6	0.081	5.575	missense_variant	MODERATE	RPL22L1	c.43T>A	p.Phe15Ile
chr34	40835178	A	G	dog-45-6	0.47	6.037	missense_variant	MODERATE	TBL1XR1	c.1385T>C	p.Phe462Ser
chr34	13166653	T	C	dog-33-5	0.07	1.171	synonymous_variant	LOW	MRPL47	c.468A>G	p.Arg156Arg
chr34	14338900	T	C	dog-33-5	0.087	1.633	synonymous_variant	LOW	FXR1	c.300T>C	p.Asp100Asp
chr34	14338903	C	T	dog-33-5	0.087	1.236	synonymous_variant	LOW	FXR1	c.303C>T	p.Ala101Ala
chr34	14341292	T	A	dog-33-5	0.081	2.033	synonymous_variant	LOW	FXR1	c.702T>A	p.Ile234Ile
chr34	15026974	C	T	dog-33-5	0.071	4.832	synonymous_variant	LOW	SOX2	c.297C>T	p.Ala99Ala
chr34	17374677	T	A	dog-33-5	0.071	-0.255	synonymous_variant	LOW	EIF4G1	c.3015T>A	p.Arg1005Arg
chr34	17374683	C	T	dog-33-5	0.071	2.824	synonymous_variant	LOW	EIF4G1	c.3021C>T	p.Asp1007Asp
chr34	18524869	C	T	dog-33-5	0.062	1.599	synonymous_variant	LOW	SENP2	c.1680C>T	p.Ile560Ile
chr34	19528426	G	A	dog-33-5	0.087	1.241	synonymous_variant	LOW	EIF4A2	c.714G>A	p.Lys238Lys
chr34	26665360	C	A	dog-33-5	0.092	0.115	synonymous_variant	LOW	SMC4	c.1767C>A	p.Ser589Ser
chr34	26665381	A	G	dog-33-5	0.09	-0.139	synonymous_variant	LOW	SMC4	c.1788A>G	p.Arg596Arg
chr34	40832003	A	G	dog-33-5	0.433	6.014	missense_variant	MODERATE	TBL1XR1	c.1460T>C	p.Phe487Ser
chr34	40848071	C	T	dog-33-5	0.078	8.386	missense_variant	MODERATE	TBL1XR1	c.854G>A	p.Gly285Glu
chr34	40839705	CAAG	C	dog-47-6	0.315	7.783	disruptive_inframe_deletion	MODERATE	TBL1XR1	c.971_973delCTT	p.Ser324del
chr34	4992326	G	A	dog-48-6	0.361	8.242	missense_variant	MODERATE	SEMA5A	c.215G>A	p.Gly72Glu
chr34	34957638	G	A	dog-35-5	0.325	8.345	missense_variant	MODERATE	PHC3	c.1684C>T	p.Pro562Ser
chr34	14364588	A	C	dog-36-5	0.074	1.243	missense_variant	MODERATE	FXR1	c.1938A>C	p.Glu646Asp
chr34	19528426	G	A	dog-36-5	0.091	1.241	synonymous_variant	LOW	EIF4A2	c.714G>A	p.Lys238Lys
chr34	19529518	C	T	dog-36-5	0.064	2.233	synonymous_variant	LOW	EIF4A2	c.1041C>T	p.Asn347Asn
chr34	14347092	G	A	dog-37-5	0.082	1.251	synonymous_variant	LOW	FXR1	c.915G>A	p.Gln305Gln
chr34	14359390	T	A	dog-37-5	0.07	2.683	synonymous_variant	LOW	FXR1	c.1542T>A	p.Ser514Ser
chr34	14364588	A	C	dog-37-5	0.077	1.243	missense_variant	MODERATE	FXR1	c.1938A>C	p.Glu646Asp
chr34	15026974	C	T	dog-37-5	0.098	4.832	synonymous_variant	LOW	SOX2	c.297C>T	p.Ala99Ala
chr34	16314504	G	A	dog-37-5	0.438	-3.471	missense_variant	MODERATE	MCF2L2	c.2956C>T	p.Arg986Trp
chr34	18562885	G	C	dog-37-5	0.042	-4.276	synonymous_variant	LOW	IGF2BP2	c.1035C>G	p.Leu345Leu
chr34	19533770	A	G	dog-37-5	0.067	1.233	synonymous_variant	LOW	RFC4	c.738T>C	p.Ser246Ser
chr34	19533800	A	G	dog-37-5	0.067	1.571	synonymous_variant	LOW	RFC4	c.708T>C	p.Asp236Asp
chr35	25660593	T	A	dog-22-4	0.454	2.614	missense_variant	MODERATE	LOC119877878	c.83A>T	p.Lys28Met
chr35	25668566	T	A	dog-07-2	0.292	5.396	missense_variant	MODERATE	H3C8	c.83A>T	p.Lys28Met
chr35	26301663	G	A	dog-09-2	0.088	0.004	synonymous_variant	LOW	TRNAS-UGA3	c.57C>T	p.Arg19Arg
chr35	25660593	T	A	dog-12-2	0.367	2.614	missense_variant	MODERATE	LOC119877878	c.83A>T	p.Lys28Met
chr35	25705886	G	A	dog-05-1	0.337	5.927	missense_variant	MODERATE	TRNAW-CCA7	c.65C>T	p.Ser22Leu
chr35	20048916	T	A	dog-13-3	0.46	0.666	missense_variant	MODERATE	LOC119867668	c.21A>T	p.Gln7His
chr35	25404761	T	A	dog-13-3	0.423	4.08	missense_variant	MODERATE	LOC119867688	c.83A>T	p.Lys28Met
chr35	25668566	T	A	dog-14-3	0.51	5.396	missense_variant	MODERATE	H3C8	c.83A>T	p.Lys28Met
chr35	25668566	T	A	dog-15-3	0.306	5.396	missense_variant	MODERATE	H3C8	c.83A>T	p.Lys28Met
chr35	4850791	G	A	dog-16-3	0.354	8.277	missense_variant	MODERATE	SLC22A23	c.1277C>T	p.Thr426Ile
chr35	25668566	T	A	dog-40-6	0.409	5.396	missense_variant	MODERATE	H3C8	c.83A>T	p.Lys28Met
chr35	25660593	T	A	dog-42-6	0.433	2.614	missense_variant	MODERATE	LOC119877878	c.83A>T	p.Lys28Met
chr35	25668566	T	A	dog-30-5	0.438	5.396	missense_variant	MODERATE	H3C8	c.83A>T	p.Lys28Met
chr35	25660593	T	A	dog-45-6	0.38	2.614	missense_variant	MODERATE	LOC119877878	c.83A>T	p.Lys28Met
chr35	25392215	A	T	dog-32-5	0.44	4.938	missense_variant	MODERATE	H3C1	c.83A>T	p.Lys28Met
chr35	10111261	G	T	dog-48-6	0.082	3.813	missense_variant	MODERATE	LOC111093996	c.15G>T	p.Trp5Cys
chr35	12162025	T	C	dog-48-6	0.363	6.05	missense_variant	MODERATE	NEDD9	c.1628A>G	p.Lys543Arg
chr35	25668555	C	A	dog-49-6	0.487	7.484	missense_variant	MODERATE	H3C8	c.94G>T	p.Ala32Ser
chr35	25668566	T	A	dog-49-6	0.476	5.396	missense_variant	MODERATE	H3C8	c.83A>T	p.Lys28Met
chr35	25612837	G	A	dog-36-5	0.143	-0.039	synonymous_variant	LOW	H2AC8	c.390G>A	p.Val130Val
chr35	18348162	C	T	dog-37-5	0.113	-6.165	synonymous_variant	LOW	DEK	c.429G>A	p.Gln143Gln
chr35	18348166	G	A	dog-37-5	0.113	-0.58	missense_variant	MODERATE	DEK	c.425C>T	p.Ala142Val
chr35	18349855	G	T	dog-37-5	0.079	-2.182	synonymous_variant	LOW	DEK	c.207C>A	p.Thr69Thr
chr35	18349861	T	C	dog-37-5	0.095	-0.921	synonymous_variant	LOW	DEK	c.201A>G	p.Arg67Arg
chr36	22506454	G	A	dog-24-4	0.361	8.403	missense_variant	MODERATE	TTN	c.87560C>T	p.Ser29187Leu
chr36	5404413	T	C	dog-09-2	0.36	6.046	splice_region_variant&synonymous_variant	LOW	BAZ2B	c.1899A>G	p.Ser633Ser
chr36	22720779	G	A	dog-10-2	0.426	8.403	stop_gained	HIGH	TTN	c.4549C>T	p.Gln1517*
chr36	30913745	C	T	dog-12-2	0.41	6.68	missense_variant	MODERATE	COL3A1	c.2803C>T	p.Pro935Ser
chr36	27888427	C	A	dog-13-3	0.182	3.804	missense_variant	MODERATE	ZNF804A	c.628C>A	p.His210Asn
chr36	1227035	C	G	dog-18-3	0.302	8.378	missense_variant	MODERATE	GALNT13	c.1240C>G	p.Leu414Val
chr36	10601693	C	T	dog-41-6	0.366	-0.955	synonymous_variant	LOW	SCN3A	c.4908G>A	p.Gly1636Gly
chr36	31215408	T	C	dog-41-6	0.264	0	missense_variant	MODERATE	LOC119867864	c.25A>G	p.Met9Val
chr36	8142494	G	A	dog-29-5	0.476	2.148	missense_variant	MODERATE	KCNH7	c.1615C>T	p.Arg539Trp
chr36	22294965	T	G	dog-30-5	0.257	2.036	synonymous_variant	LOW	OSBPL6	c.300T>G	p.Pro100Pro
chr36	22513859	A	G	dog-31-5	0.18	-0.517	synonymous_variant	LOW	TTN	c.82821T>C	p.Thr27607Thr
chr36	23701330	T	C	dog-31-5	0.146	0.657	synonymous_variant	LOW	CWC22	c.2187A>G	p.Gln729Gln
chr36	22344724	A	G	dog-45-6	0.479	2.137	synonymous_variant	LOW	OSBPL6	c.2184A>G	p.Arg728Arg
chr36	28639882	G	C	dog-46-6	0.42	0.147	missense_variant	MODERATE	FSIP2	c.19024G>C	p.Val6342Leu
chr36	28639980	A	T	dog-46-6	0.444	0.893	missense_variant	MODERATE	FSIP2	c.19122A>T	p.Lys6374Asn
chr36	28639995	A	G	dog-46-6	0.397	2.142	synonymous_variant	LOW	FSIP2	c.19137A>G	p.Leu6379Leu
chr36	7261333	C	T	dog-33-5	0.043	3.608	synonymous_variant	LOW	PSMD14	c.597C>T	p.His199His
chr36	15888203	A	G	dog-33-5	0.077	0.833	synonymous_variant	LOW	TLK1	c.1095T>C	p.Pro365Pro
chr36	18382113	A	G	dog-33-5	0.065	2.721	synonymous_variant	LOW	SP3	c.909T>C	p.Asp303Asp
chr36	21590894	G	A	dog-33-5	0.044	-0.838	synonymous_variant	LOW	AGPS	c.1878G>A	p.Gln626Gln
chr36	26335724	G	A	dog-33-5	0.085	3.153	synonymous_variant	LOW	NCKAP1	c.2647C>T	p.Leu883Leu
chr36	26369813	A	G	dog-33-5	0.062	1.612	synonymous_variant	LOW	NCKAP1	c.1164T>C	p.Ile388Ile
chr36	22728745	G	T	dog-47-6	0.373	8.403	missense_variant	MODERATE	TTN	c.2551C>A	p.Pro851Thr
chr36	30913983	C	T	dog-47-6	0.292	-3.513	synonymous_variant	LOW	COL3A1	c.2925C>T	p.Gly975Gly
chr36	23244901	C	T	dog-35-5	0.409	-0.283	synonymous_variant	LOW	ZNF385B	c.1770G>A	p.Arg590Arg
chr36	11345912	G	A	dog-36-5	0.156	6.369	missense_variant	MODERATE	TTC21B	c.2494C>T	p.Arg832Cys
chr36	14786213	A	G	dog-37-5	0.055	0.376	synonymous_variant	LOW	METTL5	c.255T>C	p.Asp85Asp
chr36	14786630	A	T	dog-37-5	0.039	0.725	synonymous_variant	LOW	METTL5	c.192T>A	p.Val64Val
chr36	26358593	A	G	dog-37-5	0.065	-0.43	synonymous_variant	LOW	NCKAP1	c.1602T>C	p.Ser534Ser
chr37	10433473	C	T	dog-22-4	0.463	-1.666	missense_variant	MODERATE	C2CD6	c.5069G>A	p.Arg1690Gln
chr37	25274827	C	T	dog-25-4	0.114	-3.95	synonymous_variant	LOW	CYP27A1	c.969C>T	p.Asp323Asp
chr37	7370761	C	A	dog-05-1	0.391	8.409	missense_variant	MODERATE	PLCL1	c.256C>A	p.Gln86Lys
chr37	30759852	T	A	dog-05-1	0.492	-0.357	missense_variant	MODERATE	CLN8	c.343T>A	p.Phe115Ile
chr37	19112779	G	A	dog-16-3	0.407	8.4	missense_variant	MODERATE	ERBB4	c.1964C>T	p.Ala655Val
chr37	5704926	G	C	dog-17-3	0.368	0.04	missense_variant	MODERATE	LOC119877921	c.1486C>G	p.His496Asp
chr37	27690459	G	GT	dog-17-3	0.374	-5.103	frameshift_variant	HIGH	EPHA4	c.191dupA	p.Asn64fs
chr37	18898821	G	A	dog-40-6	0.149	8.403	missense_variant	MODERATE	ERBB4	c.3823C>T	p.Arg1275Trp
chr37	28234230	G	A	dog-40-6	0.44	8.384	missense_variant	MODERATE	PAX3	c.1391C>T	p.Pro464Leu
chr37	17564884	C	T	dog-44-6	0.169	1.095	synonymous_variant	LOW	UNC80	c.1650C>T	p.Leu550Leu
chr37	24964682	T	C	dog-31-5	0.065	-1.206	synonymous_variant	LOW	VIL1	c.2391T>C	p.Asp797Asp
chr37	25877381	T	C	dog-31-5	0.416	-0.057	synonymous_variant	LOW	SPEG	c.8721T>C	p.Thr2907Thr
chr37	371922	G	A	dog-45-6	0.392	2.628	synonymous_variant	LOW	ANKAR	c.3150G>A	p.Leu1050Leu
chr37	6810878	A	T	dog-33-5	0.054	-1.304	synonymous_variant	LOW	SF3B1	c.2781T>A	p.Pro927Pro
chr37	9977041	T	A	dog-33-5	0.053	3.385	missense_variant	MODERATE	ORC2	c.1334A>T	p.Tyr445Phe
chr37	9977046	G	A	dog-33-5	0.053	2.268	synonymous_variant	LOW	ORC2	c.1329C>T	p.Ser443Ser
chr37	18495248	A	G	dog-33-5	0.065	-3.139	missense_variant	MODERATE	LOC100856555	c.874A>G	p.Ser292Gly
chr37	19194120	A	C	dog-33-5	0.372	-1.168	synonymous_variant	LOW	ERBB4	c.795T>G	p.Thr265Thr
chr37	5704822	G	C	dog-48-6	0.315	0.04	synonymous_variant	LOW	LOC119877921	c.1590C>G	p.Ala530Ala
chr37	8465616	G	A	dog-36-5	0.185	8.403	missense_variant	MODERATE	SATB2	c.1624C>T	p.Arg542Cys
chr37	16377738	G	T	dog-36-5	0.043	-0.295	synonymous_variant	LOW	IDH1	c.966C>A	p.Gly322Gly
chr37	6811262	C	T	dog-37-5	0.078	-4.728	synonymous_variant	LOW	SF3B1	c.2673G>A	p.Gln891Gln
chr37	6828802	A	G	dog-37-5	0.085	3.102	synonymous_variant	LOW	SF3B1	c.99T>C	p.Leu33Leu
chr37	18494451	G	A	dog-37-5	0.085	2.71	missense_variant	MODERATE	LOC100856555	c.79G>A	p.Gly27Ser
chr38	23423908	C	T	dog-21-4	0.302	1.028	missense_variant	MODERATE	OR10J4	c.727G>A	p.Ala243Thr
chr38	21058765	C	T	dog-25-4	0.544	-2.683	stop_gained	HIGH	LOC119877929	c.409C>T	p.Arg137*
chr38	12263231	C	T	dog-09-2	0.247	5.511	missense_variant	MODERATE	USH2A	c.3820G>A	p.Glu1274Lys
chr38	23782529	G	A	dog-09-2	0.061	1.5	missense_variant	MODERATE	MNDA	c.347C>T	p.Pro116Leu
chr38	19227536	G	A	dog-11-2	0.333	0.162	missense_variant	MODERATE	LOC119868057	c.175G>A	p.Val59Ile
chr38	1031308	G	A	dog-12-2	0.41	0.488	splice_region_variant&synonymous_variant	LOW	LAX1	c.321G>A	p.Gly107Gly
chr38	22148491	T	C	dog-05-1	0.15	-0.655	missense_variant	MODERATE	UFC1	c.455A>G	p.Asp152Gly
chr38	22378204	A	G	dog-13-3	0.041	-2.002	synonymous_variant	LOW	LY9	c.447T>C	p.His149His
chr38	21754580	G	A	dog-14-3	0.491	4.401	missense_variant	MODERATE	TRNAD-GUC	c.31C>T	p.Pro11Ser
chr38	24154604	C	T	dog-31-5	0.078	0.923	missense_variant	MODERATE	CD1B	c.838G>A	p.Gly280Ser
chr38	24154617	A	G	dog-31-5	0.097	-3.426	synonymous_variant	LOW	CD1B	c.825T>C	p.Ala275Ala
chr38	1543492	C	T	dog-33-5	0.095	2.687	synonymous_variant	LOW	PPP1R15B	c.2052G>A	p.Glu684Glu
chr38	11784570	A	C	dog-33-5	0.343	4.284	missense_variant	MODERATE	USH2A	c.14083T>G	p.Phe4695Val
chr38	2495211	T	C	dog-37-5	0.058	-0.856	synonymous_variant	LOW	LOC102156938	c.339T>C	p.Leu113Leu
chr38	2495247	C	T	dog-37-5	0.057	-2.327	synonymous_variant	LOW	LOC102156938	c.375C>T	p.Asp125Asp
chr38	6603744	T	C	dog-37-5	0.057	-1.026	synonymous_variant	LOW	RO60	c.132A>G	p.Gly44Gly
chr38	22022458	C	T	dog-37-5	0.377	1.9	missense_variant	MODERATE	SDHC	c.25G>A	p.Val9Ile
chr4	41958111	C	T	dog-21-4	0.344	3.851	synonymous_variant	LOW	RANBP17	c.1584G>A	p.Gln528Gln
chr4	2779350	GA	G	dog-23-4	0.156	1.402	frameshift_variant	HIGH	RYR2	c.12941delT	p.Phe4314fs
chr4	2779992	C	T	dog-25-4	0.533	2.185	synonymous_variant	LOW	RYR2	c.12300G>A	p.Lys4100Lys
chr4	20443355	C	T	dog-25-4	0.08	-0.329	missense_variant	MODERATE	SLC25A16	c.376G>A	p.Val126Ile
chr4	23202615	G	A	dog-25-4	0.423	-4.564	synonymous_variant	LOW	CDH23	c.2976G>A	p.Thr992Thr
chr4	35474478	C	T	dog-25-4	0.509	-5.502	synonymous_variant	LOW	MMRN2	c.1083G>A	p.Ala361Ala
chr4	4807522	C	T	dog-06-2	0.387	-0.165	missense_variant	MODERATE	B3GALNT2	c.101C>T	p.Ala34Val
chr4	66452330	G	A	dog-08-2	0.458	8.403	missense_variant	MODERATE	MRPS30	c.728C>T	p.Pro243Leu
chr4	35457713	G	A	dog-09-2	0.404	3.453	missense_variant	MODERATE	BMPR1A	c.1186G>A	p.Val396Met
chr4	59861536	G	A	dog-09-2	0.103	0.739	missense_variant	MODERATE	PDGFRB	c.1096G>A	p.Ala366Thr
chr4	23201050	C	T	dog-03-1	0.495	2.391	synonymous_variant	LOW	CDH23	c.2781C>T	p.Tyr927Tyr
chr4	5617548	GGCCCCGAGGCCGCCCCGCGC	G	dog-04-1	0.225	6.937	frameshift_variant	HIGH	IRF2BP2	c.323_342delAGGCCGCCCCGCGCGCCCCG	p.Glu108fs
chr4	67484046	T	C	dog-01-1	0.331	3.42	start_lost	HIGH	CCL28	c.2T>C	p.Met1?
chr4	72451806	T	C	dog-01-1	0.324	6.033	splice_donor_variant&intron_variant	HIGH	CPLANE1	c.8602+2T>C
chr4	23506009	C	T	dog-14-3	0.434	8.246	missense_variant	MODERATE	SPOCK2	c.158G>A	p.Gly53Asp
chr4	21180208	C	T	dog-16-3	0.135	-1.205	synonymous_variant	LOW	HK1	c.45C>T	p.Asp15Asp
chr4	32425207	G	A	dog-16-3	0.305	2.625	missense_variant	MODERATE	NRG3	c.2056G>A	p.Val686Ile
chr4	36856039	G	A	dog-40-6	0.43	-1.79	missense_variant	MODERATE	SLC34A1	c.1255C>T	p.Leu419Phe
chr4	60508011	C	T	dog-42-6	0.352	8.414	missense_variant	MODERATE	PCYOX1L	c.499G>A	p.Ala167Thr
chr4	87970347	G	A	dog-42-6	0.483	8.385	missense_variant	MODERATE	MYO10	c.1193G>A	p.Arg398Lys
chr4	76255719	A	T	dog-29-5	0.414	-0.096	synonymous_variant	LOW	PDZD2	c.8061T>A	p.Ala2687Ala
chr4	82487596	C	T	dog-29-5	0.371	-1.236	missense_variant	MODERATE	LOC479379	c.124G>A	p.Ala42Thr
chr4	89514395	C	T	dog-29-5	0.413	-6.733	synonymous_variant	LOW	ANKH	c.1083C>T	p.Phe361Phe
chr4	56774730	G	A	dog-43-6	0.417	8.178	missense_variant	MODERATE	GRIA1	c.1078C>T	p.Arg360Cys
chr4	29877054	C	T	dog-30-5	0.48	8.309	missense_variant	MODERATE	ZCCHC24	c.304G>A	p.Ala102Thr
chr4	5617970	C	T	dog-31-5	0.571	2.456	synonymous_variant	LOW	IRF2BP2	c.738C>T	p.Ser246Ser
chr4	10807666	G	A	dog-31-5	0.258	4.384	missense_variant	MODERATE	RHOU	c.7C>T	p.Pro3Ser
chr4	38545372	T	G	dog-31-5	0.166	0.555	missense_variant	MODERATE	LOC100687063	c.58A>C	p.Ser20Arg
chr4	44384923	G	A	dog-45-6	0.4	-0.215	splice_acceptor_variant&intron_variant	HIGH	LOC119871515	n.452-1G>A
chr4	29985373	T	C	dog-32-5	0.405	6.042	missense_variant	MODERATE	ANXA11	c.1010T>C	p.Leu337Pro
chr4	35492596	G	A	dog-46-6	0.485	-6.203	synonymous_variant	LOW	ADIRF	c.48G>A	p.Ala16Ala
chr4	82172361	C	T	dog-46-6	0.369	8.373	missense_variant	MODERATE	CDH10	c.1414C>T	p.Arg472Cys
chr4	20281732	G	A	dog-33-5	0.078	1.172	synonymous_variant	LOW	HNRNPH3	c.69G>A	p.Leu23Leu
chr4	25247359	A	G	dog-33-5	0.058	2.637	synonymous_variant	LOW	VCL	c.2979A>G	p.Lys993Lys
chr4	32783815	A	G	dog-33-5	0.174	-0.065	synonymous_variant	LOW	LOC100855666	c.312T>C	p.Ile104Ile
chr4	38026972	A	G	dog-33-5	0.077	1.069	synonymous_variant	LOW	THOC3	c.708A>G	p.Gly236Gly
chr4	38027002	C	T	dog-33-5	0.091	-1.711	synonymous_variant	LOW	THOC3	c.738C>T	p.Ala246Ala
chr4	55881694	G	A	dog-33-5	0.047	0.739	synonymous_variant	LOW	LARP1	c.528C>T	p.Asn176Asn
chr4	61288670	A	G	dog-33-5	0.057	2.155	missense_variant	MODERATE	FBXO38	c.2255T>C	p.Val752Ala
chr4	75990704	A	G	dog-33-5	0.083	-1.04	missense_variant	MODERATE	ZFR	c.1142A>G	p.Asn381Ser
chr4	82487586	G	A	dog-47-6	0.25	-1.454	missense_variant	MODERATE	LOC479379	c.134C>T	p.Ala45Val
chr4	44424051	G	A	dog-35-5	0.35	3.237	synonymous_variant	LOW	TENM2	c.2172C>T	p.Ser724Ser
chr4	59508460	T	A	dog-35-5	0.482	4.425	splice_region_variant&synonymous_variant	LOW	NDST1	c.1845A>T	p.Thr615Thr
chr4	9469178	C	T	dog-36-5	0.041	-0.438	synonymous_variant	LOW	GALNT2	c.510G>A	p.Glu170Glu
chr4	55870664	G	A	dog-36-5	0.062	1.234	synonymous_variant	LOW	LARP1	c.2154C>T	p.Asn718Asn
chr4	816083	GA	G	dog-36-5	0.288	4.218	frameshift_variant	HIGH	LOC488951	c.1566delA	p.Lys522fs
chr4	19919710	A	T	dog-37-5	0.042	1.563	synonymous_variant	LOW	SIRT1	c.1122A>T	p.Val374Val
chr4	20283690	C	T	dog-37-5	0.054	2.166	synonymous_variant	LOW	HNRNPH3	c.489C>T	p.Asn163Asn
chr4	25247961	A	G	dog-37-5	0.045	1.451	synonymous_variant	LOW	VCL	c.3189A>G	p.Gln1063Gln
chr4	25248000	T	C	dog-37-5	0.046	0.6	synonymous_variant	LOW	VCL	c.3228T>C	p.Gly1076Gly
chr4	25248003	C	G	dog-37-5	0.048	1.07	synonymous_variant	LOW	VCL	c.3231C>G	p.Arg1077Arg
chr4	55861751	G	A	dog-37-5	0.079	1.618	missense_variant	MODERATE	LARP1	c.3133C>T	p.Pro1045Ser
chr4	55863332	A	C	dog-37-5	0.046	-0.717	synonymous_variant	LOW	LARP1	c.2976T>G	p.Leu992Leu
chr4	72588334	G	T	dog-37-5	0.048	6.572	missense_variant	MODERATE	NIPBL	c.1129C>A	p.Leu377Ile
chr5	32377788	C	T	dog-21-4	0.423	-1.594	synonymous_variant	LOW	DLG4	c.1605G>A	p.Glu535Glu
chr5	32548825	G	A	dog-21-4	0.447	7.536	missense_variant	MODERATE	NLGN2	c.731G>A	p.Ser244Asn
chr5	32707538	C	A	dog-21-4	0.384	8.258	missense_variant	MODERATE	EIF4A1	c.638C>A	p.Ser213Tyr
chr5	35039394	G	T	dog-22-4	0.444	7.631	missense_variant	MODERATE	MYH2	c.985C>A	p.Gln329Lys
chr5	31868735	G	A	dog-23-4	0.1	4.587	missense_variant	MODERATE	ENO3	c.1294C>T	p.Arg432Cys
chr5	64281337	G	A	dog-23-4	0.103	1.122	missense_variant	MODERATE	FANCA	c.853G>A	p.Glu285Lys
chr5	31194561	C	T	dog-24-4	0.291	8.302	missense_variant	MODERATE	WSCD1	c.1589G>A	p.Arg530Gln
chr5	32770927	C	T	dog-24-4	0.208	5.541	missense_variant	MODERATE	TP53	c.782G>A	p.Arg261His
chr5	77919550	C	A	dog-24-4	0.092	8.414	missense_variant	MODERATE	CHST4	c.133C>A	p.His45Asn
chr5	82777360	C	T	dog-24-4	0.387	2.103	missense_variant	MODERATE	HSF4	c.507G>A	p.Met169Ile
chr5	12954375	G	A	dog-25-4	0.455	-3.875	synonymous_variant	LOW	TECTA	c.2637C>T	p.Asn879Asn
chr5	32771651	G	C	dog-25-4	0.515	8.379	missense_variant	MODERATE	TP53	c.541C>G	p.His181Asp
chr5	32772619	C	T	dog-25-4	0.55	2.527	stop_gained	HIGH	TP53	c.156G>A	p.Trp52*
chr5	43299877	C	T	dog-06-2	0.397	5.311	missense_variant	MODERATE	LOC102154136	c.5C>T	p.Ser2Phe
chr5	29733092	T	A	dog-08-2	0.414	2.753	missense_variant	MODERATE	CEP126	c.1737A>T	p.Leu579Phe
chr5	39349109	C	T	dog-08-2	0.565	-4.369	missense_variant	MODERATE	CDRT1	c.940G>A	p.Ala314Thr
chr5	39979651	T	G	dog-09-2	0.074	2.086	stop_gained	HIGH	NCOR1	c.1320T>G	p.Tyr440*
chr5	56989527	C	T	dog-09-2	0.08	-7.275	synonymous_variant	LOW	DVL1	c.411G>A	p.Thr137Thr
chr5	60342608	C	T	dog-09-2	0.16	4.432	missense_variant	MODERATE	NPHP4	c.1858G>A	p.Glu620Lys
chr5	32771264	G	A	dog-10-2	0.789	6.58	missense_variant	MODERATE	TP53	c.706C>T	p.Arg236Trp
chr5	62358517	C	T	dog-10-2	0.38	-7.579	synonymous_variant	LOW	RERE	c.4140G>A	p.Ala1380Ala
chr5	63439827	C	T	dog-10-2	0.83	6.633	missense_variant	MODERATE	LOC479600	c.1504G>A	p.Val502Met
chr5	34631821	GC	G	dog-11-2	0.447	8.403	frameshift_variant	HIGH	GAS7	c.276delG	p.Arg93fs
chr5	18740010	G	T	dog-12-2	0.409	7.993	missense_variant	MODERATE	NXPE4	c.563G>T	p.Gly188Val
chr5	32771263	C	T	dog-12-2	0.45	6.634	missense_variant	MODERATE	TP53	c.707G>A	p.Arg236Gln
chr5	63421447	T	C	dog-12-2	0.104	5.963	missense_variant	MODERATE	PIK3CD	c.1246T>C	p.Cys416Arg
chr5	82687768	T	C	dog-12-2	0.376	-0.209	missense_variant	MODERATE	PLEKHG4	c.362A>G	p.Gln121Arg
chr5	30819784	A	T	dog-05-1	0.181	6.035	missense_variant	MODERATE	FBXO39	c.1076T>A	p.Leu359Gln
chr5	32770900	C	T	dog-03-1	0.529	6.661	missense_variant	MODERATE	TP53	c.809G>A	p.Arg270His
chr5	39537553	C	A	dog-03-1	0.499	3.55	missense_variant	MODERATE	ZNF624	c.1310C>A	p.Thr437Asn
chr5	32770468	G	A	dog-01-1	0.116	3.059	stop_gained&splice_region_variant	HIGH	TP53	c.955C>T	p.Gln319*
chr5	10376341	G	A	dog-13-3	0.423	0.328	synonymous_variant	LOW	VWA5A	c.2017C>T	p.Leu673Leu
chr5	15049301	T	A	dog-13-3	0.06	0.057	synonymous_variant	LOW	DDX6	c.984T>A	p.Leu328Leu
chr5	28118794	C	T	dog-13-3	0.036	-3.249	synonymous_variant	LOW	DDI1	c.246G>A	p.Pro82Pro
chr5	32893232	C	G	dog-13-3	0.083	8.413	missense_variant	MODERATE	DNAH2	c.12794C>G	p.Pro4265Arg
chr5	52731927	G	A	dog-13-3	0.494	-0.325	synonymous_variant	LOW	DAB1	c.225G>A	p.Ala75Ala
chr5	50205354	G	A	dog-14-3	0.499	-0.174	synonymous_variant	LOW	C5H1orf87	c.375G>A	p.Ser125Ser
chr5	82923623	A	G	dog-14-3	0.384	-0.8	missense_variant	MODERATE	LOC100685582	c.458T>C	p.Met153Thr
chr5	67493839	C	T	dog-15-3	0.236	-3.541	synonymous_variant	LOW	GINS2	c.333C>T	p.Asp111Asp
chr5	34834262	G	A	dog-17-3	0.465	-6.949	synonymous_variant	LOW	MYH13	c.5136C>T	p.Asp1712Asp
chr5	56300146	G	A	dog-17-3	0.361	8.371	missense_variant	MODERATE	PODN	c.640C>T	p.Pro214Ser
chr5	33147438	G	A	dog-18-3	0.425	8.396	missense_variant	MODERATE	TRNAK-UUU	c.1G>A	p.Ala1Thr
chr5	54893231	T	G	dog-18-3	0.418	4.425	missense_variant	MODERATE	TTC4	c.238A>C	p.Lys80Gln
chr5	41632129	C	T	dog-26-5	0.116	8.263	missense_variant	MODERATE	MYO15A	c.1439G>A	p.Arg480Gln
chr5	31205329	C	T	dog-41-6	0.118	8.402	missense_variant	MODERATE	WSCD1	c.746G>A	p.Arg249His
chr5	32771300	A	T	dog-41-6	0.818	6.023	missense_variant	MODERATE	TP53	c.670T>A	p.Tyr224Asn
chr5	44085745	C	T	dog-41-6	0.193	8.414	missense_variant	MODERATE	SGIP1	c.2413G>A	p.Glu805Lys
chr5	74428555	G	A	dog-28-5	0.054	6.644	missense_variant	MODERATE	ADAMTS18	c.2608G>A	p.Val870Ile
chr5	63340632	G	A	dog-42-6	0.406	3.647	missense_variant	MODERATE	TMEM201	c.1640G>A	p.Gly547Glu
chr5	64501095	G	A	dog-42-6	0.428	-2.882	synonymous_variant	LOW	SPG7	c.567C>T	p.Ser189Ser
chr5	13127240	G	A	dog-29-5	0.358	8.403	missense_variant	MODERATE	GRIK4	c.1942C>T	p.Arg648Cys
chr5	32771261	G	A	dog-29-5	0.699	0.608	missense_variant	MODERATE	TP53	c.709C>T	p.Arg237Trp
chr5	32912118	G	A	dog-29-5	0.104	4.515	missense_variant	MODERATE	KDM6B	c.2981G>A	p.Arg994Gln
chr5	40311843	G	A	dog-29-5	0.679	7.667	missense_variant&splice_region_variant	MODERATE	SPECC1	c.38C>T	p.Pro13Leu
chr5	56671408	ATCT	A	dog-29-5	0.569	4.439	disruptive_inframe_deletion	MODERATE	PLEKHN1	c.164_166delTCT	p.Phe55del
chr5	62358753	GCTCCCGCTCCCGGAT	G	dog-29-5	0.46	8.363	conservative_inframe_deletion	MODERATE	RERE	c.3889_3903delATCCGGGAGCGGGAG	p.Ile1297_Glu1301del
chr5	10618792	C	G	dog-43-6	0.428	3.954	missense_variant	MODERATE	OR8D4	c.860C>G	p.Pro287Arg
chr5	24109053	T	C	dog-43-6	0.374	2.719	missense_variant	MODERATE	EXPH5	c.3394T>C	p.Cys1132Arg
chr5	32771788	C	T	dog-43-6	0.409	8.389	missense_variant	MODERATE	TP53	c.485G>A	p.Arg162His
chr5	40709395	G	A	dog-43-6	0.475	0.48	missense_variant	MODERATE	SLC47A2	c.28G>A	p.Gly10Arg
chr5	32771788	C	T	dog-30-5	0.152	8.389	missense_variant	MODERATE	TP53	c.485G>A	p.Arg162His
chr5	73535827	C	G	dog-30-5	0.532	6.667	missense_variant	MODERATE	WWOX	c.671G>C	p.Gly224Ala
chr5	9994967	T	G	dog-31-5	0.447	2.611	missense_variant	MODERATE	OR8C7	c.712A>C	p.Thr238Pro
chr5	28902783	C	G	dog-31-5	0.44	5.537	missense_variant	MODERATE	DCUN1D5	c.351C>G	p.Cys117Trp
chr5	32770928	G	A	dog-31-5	0.202	6.638	missense_variant	MODERATE	TP53	c.781C>T	p.Arg261Cys
chr5	10025967	T	A	dog-32-5	0.43	2.95	missense_variant	MODERATE	OR8B100	c.220T>A	p.Ser74Thr
chr5	33169754	G	A	dog-46-6	0.423	8.4	missense_variant	MODERATE	PER1	c.1276C>T	p.Arg426Cys
chr5	76930277	C	T	dog-46-6	0.325	8.265	missense_variant	MODERATE	DDX19A	c.416C>T	p.Ser139Leu
chr5	4752841	G	A	dog-33-5	0.044	-5.414	synonymous_variant	LOW	APLP2	c.1122C>T	p.Val374Val
chr5	13880307	A	C	dog-33-5	0.297	-0.126	missense_variant	MODERATE	TRIM29	c.199A>C	p.Ser67Arg
chr5	33171686	C	T	dog-33-5	0.461	6.663	missense_variant	MODERATE	PER1	c.443G>A	p.Arg148Gln
chr5	34973812	C	T	dog-33-5	0.427	4.821	splice_donor_variant&intron_variant	HIGH	MYH4	c.533+1G>A
chr5	39382648	T	C	dog-33-5	0.366	0.526	synonymous_variant	LOW	TRIM16	c.21A>G	p.Gly7Gly
chr5	43507862	T	C	dog-33-5	0.05	-0.557	synonymous_variant	LOW	SERBP1	c.213T>C	p.Arg71Arg
chr5	43507865	A	G	dog-33-5	0.05	1.694	synonymous_variant	LOW	SERBP1	c.216A>G	p.Lys72Lys
chr5	54887376	C	A	dog-33-5	0.04	0.853	synonymous_variant	LOW	TTC4	c.561G>T	p.Leu187Leu
chr5	78121039	G	A	dog-33-5	0.047	1.266	synonymous_variant	LOW	AP1G1	c.795C>T	p.Asp265Asp
chr5	81876727	C	T	dog-33-5	0.041	1.049	synonymous_variant	LOW	ESRP2	c.1024C>T	p.Leu342Leu
chr5	9570235	A	G	dog-47-6	0.221	-0.923	missense_variant	MODERATE	ROBO4	c.1324A>G	p.Thr442Ala
chr5	64174872	G	A	dog-47-6	0.458	6.398	missense_variant	MODERATE	TUBB3	c.958C>T	p.Arg320Cys
chr5	76340950	G	A	dog-47-6	0.273	8.286	missense_variant	MODERATE	WDR59	c.1277G>A	p.Arg426His
chr5	12961339	C	T	dog-48-6	0.371	5.543	missense_variant	MODERATE	TECTA	c.1763G>A	p.Arg588Gln
chr5	27269652	G	A	dog-48-6	0.304	1.242	missense_variant	MODERATE	CASP4	c.1105G>A	p.Gly369Arg
chr5	29453981	A	G	dog-48-6	0.44	4.389	missense_variant	MODERATE	BIRC2	c.88T>C	p.Ser30Pro
chr5	4750177	A	G	dog-36-5	0.063	-0.984	synonymous_variant	LOW	APLP2	c.1374T>C	p.Ala458Ala
chr5	15185221	G	A	dog-36-5	0.056	0.762	synonymous_variant	LOW	ARCN1	c.108C>T	p.Phe36Phe
chr5	15185233	C	T	dog-36-5	0.059	0.879	synonymous_variant	LOW	ARCN1	c.96G>A	p.Leu32Leu
chr5	32478262	G	A	dog-36-5	0.061	-0.417	synonymous_variant	LOW	EIF5A	c.324G>A	p.Val108Val
chr5	33464150	G	A	dog-36-5	0.049	-3.53	synonymous_variant	LOW	MYH10	c.4110C>T	p.Asp1370Asp
chr5	42856393	A	G	dog-36-5	0.224	6.017	missense_variant	MODERATE	DHRS7B	c.181A>G	p.Thr61Ala
chr5	44143317	A	G	dog-36-5	0.195	5.985	missense_variant	MODERATE	SGIP1	c.919T>C	p.Ser307Pro
chr5	75090110	C	T	dog-36-5	0.214	8.401	missense_variant	MODERATE	CNTNAP4	c.3481G>A	p.Gly1161Ser
chr5	14650217	G	T	dog-37-5	0.058	-6.282	synonymous_variant	LOW	CBL	c.1203C>A	p.Thr401Thr
chr5	32476794	T	C	dog-37-5	0.058	0.915	synonymous_variant	LOW	EIF5A	c.12T>C	p.Asp4Asp
chr5	32633057	A	G	dog-37-5	0.04	2.195	synonymous_variant	LOW	POLR2A	c.3834A>G	p.Lys1278Lys
chr5	32633069	C	T	dog-37-5	0.039	-3.22	synonymous_variant	LOW	POLR2A	c.3846C>T	p.Asp1282Asp
chr5	32708584	C	T	dog-37-5	0.095	-6.679	synonymous_variant	LOW	EIF4A1	c.1161C>T	p.Ile387Ile
chr5	32708590	T	C	dog-37-5	0.088	1.009	synonymous_variant	LOW	EIF4A1	c.1167T>C	p.Thr389Thr
chr5	34475753	G	A	dog-37-5	0.281	-0.394	missense_variant	MODERATE	GLP2R	c.98G>A	p.Arg33His
chr5	39460618	G	A	dog-37-5	0.055	0.797	synonymous_variant	LOW	ZNF286A	c.1284G>A	p.Gln428Gln
chr5	39460633	T	C	dog-37-5	0.059	0.455	synonymous_variant	LOW	ZNF286A	c.1299T>C	p.His433His
chr5	43511713	C	A	dog-37-5	0.056	1.481	synonymous_variant	LOW	SERBP1	c.409C>A	p.Arg137Arg
chr5	43511718	T	C	dog-37-5	0.057	0.622	synonymous_variant	LOW	SERBP1	c.414T>C	p.Phe138Phe
chr5	54554715	G	A	dog-37-5	0.04	1.267	synonymous_variant	LOW	USP24	c.726G>A	p.Glu242Glu
chr5	64349132	C	T	dog-37-5	0.388	2.394	missense_variant	MODERATE	ZNF276	c.118G>A	p.Val40Met
chr6	48885735	G	A	dog-22-4	0.464	-1.22	synonymous_variant	LOW	OLFM3	c.1185G>A	p.Gly395Gly
chr6	26037698	G	T	dog-23-4	0.099	1.779	synonymous_variant	LOW	TMC5	c.1104C>A	p.Thr368Thr
chr6	24632429	C	T	dog-24-4	0.083	8.373	missense_variant	MODERATE	DNAH3	c.7591C>T	p.Arg2531Cys
chr6	39446841	C	T	dog-24-4	0.29	-5.304	synonymous_variant	LOW	HS3ST6	c.939C>T	p.Pro313Pro
chr6	62111195	C	T	dog-25-4	0.496	3.73	missense_variant	MODERATE	CLCA4	c.1321G>A	p.Ala441Thr
chr6	66191452	T	C	dog-25-4	0.507	6.048	synonymous_variant	LOW	ADGRL2	c.315A>G	p.Val105Val
chr6	25133002	C	T	dog-06-2	0.444	-5.064	missense_variant	MODERATE	LOC479822	c.119G>A	p.Arg40His
chr6	28212052	GC	G	dog-07-2	0.346	3.878	frameshift_variant	HIGH	ABCC1	c.174delG	p.Arg59fs
chr6	39582564	C	A	dog-08-2	0.447	0.977	missense_variant	MODERATE	MAPK8IP3	c.2112G>T	p.Glu704Asp
chr6	21399699	A	G	dog-09-2	0.254	1.134	missense_variant	MODERATE	ARHGAP17	c.1507A>G	p.Met503Val
chr6	39569879	G	A	dog-10-2	0.403	8.084	missense_variant	MODERATE	SPSB3	c.295G>A	p.Gly99Ser
chr6	33612780	T	G	dog-05-1	0.421	-6.486	missense_variant	MODERATE	LITAFD	c.241A>C	p.Ile81Leu
chr6	51014109	C	T	dog-03-1	0.462	-0.732	synonymous_variant	LOW	PLPPR4	c.2007G>A	p.Thr669Thr
chr6	12712699	C	T	dog-01-1	0.283	3.105	missense_variant	MODERATE	TNRC18	c.3068C>T	p.Pro1023Leu
chr6	34689107	C	T	dog-13-3	0.459	-0.389	synonymous_variant	LOW	RBFOX1	c.549G>A	p.Ser183Ser
chr6	72162740	T	C	dog-13-3	0.442	0.53	synonymous_variant	LOW	TYW3	c.675A>G	p.Ser225Ser
chr6	66135946	G	A	dog-14-3	0.048	-1.067	synonymous_variant	LOW	ADGRL2	c.4125C>T	p.Asp1375Asp
chr6	21442988	A	G	dog-15-3	0.39	5.772	missense_variant	MODERATE	SLC5A11	c.856T>C	p.Trp286Arg
chr6	40696272	C	T	dog-15-3	0.483	0.609	missense_variant	MODERATE	RGS11	c.34C>T	p.His12Tyr
chr6	21442985	ACC	A	dog-15-3	0.39	8.037	frameshift_variant	HIGH	SLC5A11	c.857_858delGG	p.Trp286fs
chr6	23516210	C	T	dog-16-3	0.259	0.783	missense_variant	MODERATE	LOC489976	c.253G>A	p.Gly85Ser
chr6	28715931	G	C	dog-16-3	0.125	5.422	missense_variant	MODERATE	PDXDC1	c.1168G>C	p.Val390Leu
chr6	49569910	A	G	dog-17-3	0.486	-1.781	splice_region_variant&synonymous_variant	LOW	DPH5	c.489A>G	p.Leu163Leu
chr6	43517763	C	G	dog-18-3	0.363	-0.989	synonymous_variant	LOW	PRPF38B	c.60G>C	p.Ala20Ala
chr6	57109651	T	C	dog-26-5	0.186	6.05	missense_variant	MODERATE	RPAP2	c.1540A>G	p.Lys514Glu
chr6	77930922	C	G	dog-40-6	0.453	8.286	missense_variant	MODERATE	GADD45A	c.163G>C	p.Val55Leu
chr6	18106281	G	A	dog-28-5	0.332	8.381	missense_variant	MODERATE	ASPHD1	c.551G>A	p.Arg184Gln
chr6	19104392	G	T	dog-28-5	0.295	0.943	synonymous_variant	LOW	KATNIP	c.5011C>A	p.Arg1671Arg
chr6	47885769	C	T	dog-28-5	0.327	1.439	missense_variant	MODERATE	COL11A1	c.173C>T	p.Thr58Met
chr6	13356334	C	T	dog-42-6	0.346	6.47	missense_variant	MODERATE	SDK1	c.4430G>A	p.Arg1477Gln
chr6	12581326	CCAT	C	dog-29-5	0.072	6.876	disruptive_inframe_deletion	MODERATE	ACTB	c.846_848delCAT	p.Ile282del
chr6	69551577	C	G	dog-43-6	0.468	8.413	splice_donor_variant&intron_variant	HIGH	MIGA1	c.1497+1G>C
chr6	5984888	G	T	dog-30-5	0.469	-6.827	synonymous_variant	LOW	CLIP2	c.216C>A	p.Gly72Gly
chr6	39828875	G	A	dog-44-6	0.246	8.309	missense_variant	MODERATE	CLCN7	c.2210G>A	p.Cys737Tyr
chr6	21866852	T	C	dog-31-5	0.404	2.039	missense_variant	MODERATE	CACNG3	c.928A>G	p.Arg310Gly
chr6	63961819	G	A	dog-31-5	0.367	-0.037	missense_variant	MODERATE	RPF1	c.74C>T	p.Pro25Leu
chr6	31363938	G	GGCGGCA	dog-31-5	0.24	1.779	conservative_inframe_insertion	MODERATE	TXNDC11	c.31_36dupGGCAGC	p.Gly11_Ser12dup
chr6	18188184	A	AC	dog-45-6	0.377	6.019	frameshift_variant	HIGH	TAOK2	c.2708dupC	p.Val904fs
chr6	12581427	A	G	dog-32-5	0.508	5.011	missense_variant	MODERATE	ACTB	c.943A>G	p.Lys315Glu
chr6	77931484	C	T	dog-46-6	0.566	1.721	synonymous_variant	LOW	GADD45A	c.135G>A	p.Lys45Lys
chr6	2695688	G	A	dog-33-5	0.317	6.491	missense_variant	MODERATE	AUTS2	c.1075C>T	p.Leu359Phe
chr6	5664551	T	C	dog-33-5	0.127	0.6	synonymous_variant	LOW	GTF2I	c.1719A>G	p.Lys573Lys
chr6	12579891	C	T	dog-33-5	0.089	-0.049	synonymous_variant	LOW	ACTB	c.75C>T	p.Asp25Asp
chr6	15611640	G	C	dog-33-5	0.039	1.364	synonymous_variant	LOW	INTS1	c.3294G>C	p.Arg1098Arg
chr6	33595467	T	A	dog-33-5	0.078	-4.463	synonymous_variant	LOW	USP7	c.1143T>A	p.Thr381Thr
chr6	37006215	C	T	dog-33-5	0.067	0.728	synonymous_variant	LOW	NUDT16L1	c.57G>A	p.Leu19Leu
chr6	38747202	G	A	dog-33-5	0.138	-0.651	missense_variant	MODERATE	SRRM2	c.3005G>A	p.Gly1002Glu
chr6	38747209	A	G	dog-33-5	0.132	-0.352	synonymous_variant	LOW	SRRM2	c.3012A>G	p.Pro1004Pro
chr6	39919913	C	T	dog-33-5	0.348	7.631	splice_donor_variant&intron_variant	HIGH	UBE2I	c.223+1G>A
chr6	42405276	C	T	dog-33-5	0.094	1.305	synonymous_variant	LOW	AHCYL1	c.1539G>A	p.Lys513Lys
chr6	72172959	C	T	dog-33-5	0.06	0.134	synonymous_variant	LOW	TYW3	c.396G>A	p.Gln132Gln
chr6	76037718	C	T	dog-33-5	0.078	-3.097	synonymous_variant	LOW	SRSF11	c.240G>A	p.Pro80Pro
chr6	18207055	C	T	dog-47-6	0.25	5.477	missense_variant	MODERATE	DOC2A	c.854G>A	p.Arg285His
chr6	21211042	A	G	dog-47-6	0.2	0.857	missense_variant	MODERATE	ZKSCAN2	c.1915A>G	p.Arg639Gly
chr6	14777411	G	A	dog-35-5	0.292	8.302	missense_variant	MODERATE	LFNG	c.1082C>T	p.Pro361Leu
chr6	29003041	C	T	dog-49-6	0.432	4.547	missense_variant	MODERATE	PARN	c.1639C>T	p.Arg547Trp
chr6	5646429	A	G	dog-36-5	0.096	-0.517	synonymous_variant	LOW	GTF2I	c.3000T>C	p.Pro1000Pro
chr6	5664551	T	C	dog-36-5	0.085	0.6	synonymous_variant	LOW	GTF2I	c.1719A>G	p.Lys573Lys
chr6	5681761	C	A	dog-36-5	0.055	0.125	synonymous_variant	LOW	GTF2I	c.1272G>T	p.Leu424Leu
chr6	17292413	A	G	dog-36-5	0.072	-0.374	synonymous_variant	LOW	BCKDK	c.1179T>C	p.Val393Val
chr6	21524690	A	T	dog-36-5	0.056	0.213	synonymous_variant	LOW	TNRC6A	c.3489T>A	p.Pro1163Pro
chr6	69466486	A	G	dog-36-5	0.077	-1.661	synonymous_variant	LOW	FUBP1	c.1272A>G	p.Gln424Gln
chr6	5664551	T	C	dog-37-5	0.137	0.6	synonymous_variant	LOW	GTF2I	c.1719A>G	p.Lys573Lys
chr6	8981772	A	G	dog-37-5	0.068	-1.095	synonymous_variant	LOW	GNB2	c.33T>C	p.Ala11Ala
chr6	10320780	G	T	dog-37-5	0.05	0.29	synonymous_variant	LOW	ARPC1A	c.6C>A	p.Ser2Ser
chr6	12579882	A	G	dog-37-5	0.152	-0.81	synonymous_variant	LOW	ACTB	c.66A>G	p.Ala22Ala
chr6	12579891	C	T	dog-37-5	0.152	-0.049	synonymous_variant	LOW	ACTB	c.75C>T	p.Asp25Asp
chr6	18345370	G	A	dog-37-5	0.045	0.245	synonymous_variant	LOW	SULT1A1	c.615G>A	p.Gln205Gln
chr6	18345380	A	G	dog-37-5	0.044	0.129	missense_variant	MODERATE	SULT1A1	c.625A>G	p.Lys209Glu
chr6	33595467	T	A	dog-37-5	0.058	-4.463	synonymous_variant	LOW	USP7	c.1143T>A	p.Thr381Thr
chr6	38741918	A	G	dog-37-5	0.08	-0.72	synonymous_variant	LOW	SRRM2	c.636A>G	p.Gln212Gln
chr6	38741927	A	G	dog-37-5	0.079	3.113	synonymous_variant	LOW	SRRM2	c.645A>G	p.Lys215Lys
chr6	38747202	G	A	dog-37-5	0.121	-0.651	missense_variant	MODERATE	SRRM2	c.3005G>A	p.Gly1002Glu
chr6	38747209	A	G	dog-37-5	0.101	-0.352	synonymous_variant	LOW	SRRM2	c.3012A>G	p.Pro1004Pro
chr6	39172362	G	A	dog-37-5	0.066	-4.077	synonymous_variant	LOW	RNPS1	c.735G>A	p.Pro245Pro
chr6	43061120	G	C	dog-37-5	0.123	6.595	synonymous_variant	LOW	SARS1	c.42C>G	p.Gly14Gly
chr6	54885816	C	A	dog-37-5	0.055	-0.305	synonymous_variant	LOW	CNN3	c.318C>A	p.Ala106Ala
chr6	56060964	T	A	dog-37-5	0.055	-0.322	synonymous_variant	LOW	FNBP1L	c.264A>T	p.Val88Val
chr7	15128976	G	A	dog-21-4	0.457	8.152	missense_variant	MODERATE	CACNA1E	c.6013G>A	p.Asp2005Asn
chr7	55873728	G	A	dog-21-4	0.446	8.321	missense_variant	MODERATE	NOL4	c.1361G>A	p.Arg454His
chr7	3947118	C	A	dog-23-4	0.165	8.39	splice_donor_variant&intron_variant	HIGH	PTPRC	c.1870+1G>T
chr7	26433722	G	A	dog-23-4	0.104	5.51	missense_variant	MODERATE	PIGC	c.706G>A	p.Ala236Thr
chr7	40873425	G	T	dog-24-4	0.305	2.486	missense_variant	MODERATE	LOC612059	c.695C>A	p.Pro232His
chr7	39341005	C	T	dog-25-4	0.512	1.501	missense_variant	MODERATE	DNAH14	c.9217G>A	p.Asp3073Asn
chr7	6231468	C	G	dog-08-2	0.395	3.389	missense_variant	MODERATE	LOC490269	c.3229C>G	p.Leu1077Val
chr7	13340373	A	G	dog-09-2	0.355	3.12	splice_region_variant&synonymous_variant	LOW	TOR1AIP1	c.705A>G	p.Gly235Gly
chr7	62157850	G	C	dog-09-2	0.131	-1.294	missense_variant	MODERATE	KCTD1	c.276G>C	p.Glu92Asp
chr7	78698892	G	A	dog-09-2	0.276	0.605	missense_variant	MODERATE	MBD1	c.1325G>A	p.Arg442Gln
chr7	36197818	C	A	dog-10-2	0.06	6.66	missense_variant	MODERATE	KIF26B	c.895C>A	p.Pro299Thr
chr7	54550622	G	A	dog-10-2	0.401	6.65	missense_variant	MODERATE	INO80C	c.292G>A	p.Ala98Thr
chr7	58087284	A	C	dog-10-2	0.544	-1.999	missense_variant	MODERATE	DSG4	c.1870T>G	p.Phe624Val
chr7	41142565	C	CT	dog-11-2	0.416	5.526	frameshift_variant	HIGH	INSRR	c.191dupT	p.Asp65fs
chr7	12226730	T	C	dog-12-2	0.521	4.181	missense_variant	MODERATE	PTPN14	c.1924A>G	p.Ser642Gly
chr7	5817280	AC	A	dog-12-2	0.52	-0.131	frameshift_variant	HIGH	FCMR	c.748delG	p.Val250fs
chr7	58373871	G	A	dog-05-1	0.437	-6.594	synonymous_variant	LOW	DSC2	c.1992G>A	p.Pro664Pro
chr7	243407	G	A	dog-03-1	0.634	8.289	missense_variant	MODERATE	MYOG	c.295G>A	p.Glu99Lys
chr7	23937507	G	A	dog-03-1	0.458	-3.022	synonymous_variant	LOW	TNR	c.297G>A	p.Ala99Ala
chr7	41359489	C	T	dog-03-1	0.412	8.266	missense_variant	MODERATE	TTC24	c.1063G>A	p.Glu355Lys
chr7	64892450	G	A	dog-03-1	0.469	6.649	missense_variant	MODERATE	RIOK3	c.1243C>T	p.His415Tyr
chr7	58318355	G	A	dog-01-1	0.266	-4.693	synonymous_variant	LOW	DSC1	c.1419G>A	p.Pro473Pro
chr7	76614091	G	A	dog-01-1	0.229	4.361	stop_gained	HIGH	PIEZO2	c.4855C>T	p.Arg1619*
chr7	3981753	GGCAGAGGATGCCT	G	dog-15-3	0.364	4.593	frameshift_variant	HIGH	PTPRC	c.326_338delAGGCATCCTCTGC	p.Gln109fs
chr7	32895847	A	C	dog-16-3	0.452	6.021	synonymous_variant	LOW	KMO	c.253A>C	p.Arg85Arg
chr7	46102178	G	T	dog-16-3	0.435	-3.327	stop_gained	HIGH	SETBP1	c.3981C>A	p.Tyr1327*
chr7	48600217	G	A	dog-16-3	0.489	0.142	missense_variant	MODERATE	LOC119876411	c.275G>A	p.Cys92Tyr
chr7	30316126	C	T	dog-17-3	0.291	-0.938	synonymous_variant	LOW	GPR161	c.429C>T	p.Val143Val
chr7	38753741	T	A	dog-18-3	0.399	5.978	missense_variant	MODERATE	H3-3A	c.14A>T	p.Lys5Met
chr7	73634580	G	A	dog-40-6	0.446	6.631	missense_variant	MODERATE	LRRC30	c.343G>A	p.Val115Ile
chr7	10653667	C	G	dog-29-5	0.464	2.355	missense_variant	MODERATE	FAM71A	c.47C>G	p.Ser16Trp
chr7	24151876	G	A	dog-29-5	0.406	-2.264	synonymous_variant	LOW	TNN	c.4209C>T	p.Ala1403Ala
chr7	40287766	G	A	dog-29-5	0.43	5.427	missense_variant	MODERATE	CAPN2	c.1990C>T	p.Arg664Trp
chr7	39181034	G	A	dog-30-5	0.41	3.834	missense_variant	MODERATE	ENAH	c.908G>A	p.Arg303His
chr7	3929263	ACT	A	dog-30-5	0.116	8.396	frameshift_variant	HIGH	PTPRC	c.2995_2996delAG	p.Ser999fs
chr7	12236982	C	T	dog-31-5	0.586	8.414	missense_variant	MODERATE	PTPN14	c.772G>A	p.Gly258Arg
chr7	18156170	A	T	dog-31-5	0.151	1.522	synonymous_variant	LOW	RNF2	c.297A>T	p.Ser99Ser
chr7	1891349	G	A	dog-45-6	0.368	-0.532	synonymous_variant	LOW	CACNA1S	c.786G>A	p.Arg262Arg
chr7	19557384	A	G	dog-46-6	0.457	0.328	synonymous_variant	LOW	PTGS2	c.474T>C	p.Pro158Pro
chr7	5094846	C	T	dog-33-5	0.481	-0.611	synonymous_variant	LOW	CRB1	c.2115G>A	p.Pro705Pro
chr7	13549099	G	A	dog-33-5	0.361	-1.113	synonymous_variant	LOW	LOC111096631	c.408C>T	p.Cys136Cys
chr7	19310531	C	T	dog-33-5	0.052	-0.222	synonymous_variant	LOW	TPR	c.1644G>A	p.Gln548Gln
chr7	19310534	C	T	dog-33-5	0.053	-6.125	synonymous_variant	LOW	TPR	c.1641G>A	p.Gln547Gln
chr7	30938305	A	C	dog-33-5	0.054	-0.647	synonymous_variant	LOW	POU2F1	c.1011T>G	p.Gly337Gly
chr7	34627101	C	T	dog-33-5	0.057	2.709	synonymous_variant	LOW	AKT3	c.1254G>A	p.Ser418Ser
chr7	54551660	C	A	dog-33-5	0.046	-0.161	synonymous_variant	LOW	INO80C	c.402C>A	p.Pro134Pro
chr7	54551669	A	G	dog-33-5	0.049	-0.074	synonymous_variant	LOW	INO80C	c.411A>G	p.Lys137Lys
chr7	68530654	G	C	dog-33-5	0.169	-0.281	missense_variant	MODERATE	LOC480188	c.688C>G	p.Leu230Val
chr7	68531093	A	G	dog-33-5	0.077	-0.654	synonymous_variant	LOW	LOC480188	c.249T>C	p.Asn83Asn
chr7	19307354	T	G	dog-47-6	0.257	-0.747	synonymous_variant	LOW	TPR	c.2199A>C	p.Gly733Gly
chr7	46103678	C	T	dog-48-6	0.434	8.38	stop_gained	HIGH	SETBP1	c.2481G>A	p.Trp827*
chr7	76587988	G	A	dog-49-6	0.422	8.4	missense_variant	MODERATE	PIEZO2	c.6476C>T	p.Ala2159Val
chr7	6502518	C	T	dog-36-5	0.182	-0.28	synonymous_variant	LOW	CD34	c.726G>A	p.Val242Val
chr7	27310245	A	G	dog-36-5	0.062	0.925	synonymous_variant	LOW	PRRC2C	c.7539T>C	p.Ala2513Ala
chr7	36453853	C	T	dog-36-5	0.163	-0.252	synonymous_variant	LOW	KIF26B	c.3798C>T	p.Gly1266Gly
chr7	41259774	G	A	dog-36-5	0.056	0.968	synonymous_variant	LOW	CRABP2	c.27G>A	p.Lys9Lys
chr7	41259777	T	C	dog-36-5	0.056	3.137	synonymous_variant	LOW	CRABP2	c.30T>C	p.Ile10Ile
chr7	41369378	A	G	dog-36-5	0.039	0.246	synonymous_variant	LOW	IQGAP3	c.60A>G	p.Glu20Glu
chr7	41561951	C	T	dog-36-5	0.053	-0.04	synonymous_variant	LOW	CCT3	c.729C>T	p.Ser243Ser
chr7	42991195	C	G	dog-36-5	0.042	1.606	synonymous_variant	LOW	UBAP2L	c.285G>C	p.Ser95Ser
chr7	19320761	C	T	dog-37-5	0.049	0.141	missense_variant	MODERATE	TPR	c.301G>A	p.Val101Ile
chr7	31953981	G	A	dog-37-5	0.383	8.333	missense_variant	MODERATE	FMN2	c.4780G>A	p.Glu1594Lys
chr7	35783481	G	A	dog-37-5	0.127	0.143	synonymous_variant	LOW	HNRNPU	c.1098C>T	p.Thr366Thr
chr7	35783499	C	A	dog-37-5	0.118	0.026	synonymous_variant	LOW	HNRNPU	c.1080G>T	p.Arg360Arg
chr7	41056586	A	G	dog-37-5	0.039	-0.255	synonymous_variant	LOW	ARHGEF11	c.1248A>G	p.Gly416Gly
chr7	41226269	G	A	dog-37-5	0.075	1.759	synonymous_variant	LOW	HDGF	c.204G>A	p.Glu68Glu
chr7	41551721	G	A	dog-37-5	0.048	2.051	synonymous_variant	LOW	CCT3	c.63G>A	p.Lys21Lys
chr7	41561951	C	T	dog-37-5	0.073	-0.04	synonymous_variant	LOW	CCT3	c.729C>T	p.Ser243Ser
chr7	42485362	A	G	dog-37-5	0.041	2.734	synonymous_variant	LOW	CKS1B	c.70T>C	p.Leu24Leu
chr7	42966160	T	A	dog-37-5	0.071	3.424	synonymous_variant	LOW	UBAP2L	c.3051A>T	p.Ala1017Ala
chr7	42973934	C	A	dog-37-5	0.052	0.707	synonymous_variant	LOW	UBAP2L	c.1881G>T	p.Leu627Leu
chr7	42973940	A	G	dog-37-5	0.053	3.168	synonymous_variant	LOW	UBAP2L	c.1875T>C	p.Gly625Gly
chr7	68530654	G	C	dog-37-5	0.184	-0.281	missense_variant	MODERATE	LOC480188	c.688C>G	p.Leu230Val
chr7	72677682	T	A	dog-37-5	0.374	0.665	missense_variant	MODERATE	L3MBTL4	c.772A>T	p.Ile258Phe
chr7	3960609	GA	G	dog-37-5	0.377	3.833	frameshift_variant&splice_region_variant	HIGH	PTPRC	c.1455delT	p.Pro486fs
chr8	68035745	G	A	dog-21-4	0.078	6.019	missense_variant	MODERATE	BCL11B	c.944C>T	p.Pro315Leu
chr8	71193749	A	AGG	dog-21-4	0.374	-0.037	frameshift_variant	HIGH	TRAF3	c.970_971insGG	p.Asp324fs
chr8	71194890	C	CAA	dog-21-4	0.325	8.412	frameshift_variant	HIGH	TRAF3	c.1220_1221insAA	p.Val408fs
chr8	71167595	T	TA	dog-22-4	0.802	5.979	frameshift_variant	HIGH	TRAF3	c.59dupA	p.Leu21fs
chr8	71188689	G	GCATA	dog-23-4	0.172	8.349	frameshift_variant	HIGH	TRAF3	c.863_866dupTACA	p.Gln289fs
chr8	12019094	G	A	dog-25-4	0.153	-0.12	missense_variant	MODERATE	AKAP6	c.6001G>A	p.Val2001Ile
chr8	64649494	C	T	dog-25-4	0.468	0.142	synonymous_variant	LOW	SYNE3	c.261G>A	p.Leu87Leu
chr8	71194839	C	T	dog-25-4	0.949	8.412	stop_gained	HIGH	TRAF3	c.1168C>T	p.Gln390*
chr8	28946955	C	T	dog-06-2	0.49	-0.307	missense_variant	MODERATE	TXNDC16	c.1640G>A	p.Ser547Asn
chr8	71184356	G	A	dog-07-2	0.08	8.337	stop_gained	HIGH	TRAF3	c.798G>A	p.Trp266*
chr8	71194938	C	T	dog-07-2	0.347	6.669	stop_gained	HIGH	TRAF3	c.1267C>T	p.Arg423*
chr8	71193831	A	AAG	dog-07-2	0.089	3.373	frameshift_variant	HIGH	TRAF3	c.1054_1055dupAG	p.Ser352fs
chr8	53874818	G	A	dog-08-2	0.575	5.092	synonymous_variant	LOW	GTF2A1	c.24C>T	p.Asn8Asn
chr8	71195314	A	C	dog-08-2	0.823	4.373	missense_variant	MODERATE	TRAF3	c.1643A>C	p.Tyr548Ser
chr8	75624633	G	A	dog-08-2	0.139	0.029	missense_variant	MODERATE	LOC119876565	c.263C>T	p.Thr88Ile
chr8	14263640	G	GC	dog-08-2	0.24	2.16	frameshift_variant	HIGH	NFKBIA	c.776dupG	p.Arg260fs
chr8	8408490	C	A	dog-09-2	0.325	0.039	missense_variant	MODERATE	LOC119872799	c.454C>A	p.Gln152Lys
chr8	73482924	T	C	dog-09-2	0.197	-2.642	missense_variant	MODERATE	LOC106557516	c.371A>G	p.Tyr124Cys
chr8	71194886	C	CT	dog-09-2	0.152	-0.247	frameshift_variant	HIGH	TRAF3	c.1217dupT	p.Gln407fs
chr8	71193858	C	T	dog-10-2	0.255	4.396	stop_gained	HIGH	TRAF3	c.1078C>T	p.Arg360*
chr8	71194845	C	CT	dog-10-2	0.56	4.597	frameshift_variant	HIGH	TRAF3	c.1175dupT	p.Ser393fs
chr8	71188661	C	T	dog-11-2	0.409	8.359	stop_gained	HIGH	TRAF3	c.832C>T	p.Gln278*
chr8	71184322	CCGCAGTGCAGCACGTCAACTTA	C	dog-11-2	0.352	8.359	frameshift_variant	HIGH	TRAF3	c.766_787delGCAGTGCAGCACGTCAACTTAC	p.Ala256fs
chr8	41832735	C	T	dog-12-2	0.451	6.677	missense_variant	MODERATE	PLEKHH1	c.3532C>T	p.Arg1178Cys
chr8	59677718	T	C	dog-12-2	0.385	0.105	synonymous_variant	LOW	GPR65	c.999T>C	p.Asp333Asp
chr8	71169796	T	A	dog-05-1	0.11	1.704	stop_gained	HIGH	TRAF3	c.273T>A	p.Cys91*
chr8	71184356	G	A	dog-05-1	0.345	8.337	stop_gained	HIGH	TRAF3	c.798G>A	p.Trp266*
chr8	71195089	T	C	dog-05-1	0.346	5.992	missense_variant	MODERATE	TRAF3	c.1418T>C	p.Leu473Pro
chr8	71195091	T	G	dog-05-1	0.346	5.992	missense_variant	MODERATE	TRAF3	c.1420T>G	p.Phe474Val
chr8	72822262	C	T	dog-05-1	0.224	-6.21	missense_variant	MODERATE	AHNAK2	c.11900G>A	p.Gly3967Glu
chr8	70464217	G	A	dog-03-1	0.959	8.333	missense_variant	MODERATE	DYNC1H1	c.11284G>A	p.Asp3762Asn
chr8	75213550	A	T	dog-03-1	0.956	0.033	missense_variant	MODERATE	LOC119872942	c.71T>A	p.Val24Glu
chr8	75213555	C	G	dog-03-1	0.958	0.04	missense_variant	MODERATE	LOC119872942	c.66G>C	p.Gln22His
chr8	71195306	CG	C	dog-03-1	0.957	8.29	frameshift_variant	HIGH	TRAF3	c.1638delG	p.Thr547fs
chr8	64303520	C	T	dog-04-1	0.144	8.41	missense_variant	MODERATE	DICER1	c.5116G>A	p.Glu1706Lys
chr8	71195055	G	A	dog-14-3	0.159	8.321	missense_variant	MODERATE	TRAF3	c.1384G>A	p.Gly462Arg
chr8	71195128	T	C	dog-14-3	0.331	6.05	missense_variant	MODERATE	TRAF3	c.1457T>C	p.Leu486Pro
chr8	256730	C	T	dog-15-3	0.373	4.562	missense_variant	MODERATE	ZNF496	c.1733G>A	p.Arg578His
chr8	71194938	C	T	dog-16-3	0.371	6.669	stop_gained	HIGH	TRAF3	c.1267C>T	p.Arg423*
chr8	72226397	C	T	dog-16-3	0.546	0.133	missense_variant	MODERATE	KIF26A	c.3485C>T	p.Thr1162Met
chr8	74906419	G	C	dog-16-3	0.48	0.04	missense_variant	MODERATE	LOC106559121	c.239C>G	p.Thr80Ser
chr8	75918157	C	T	dog-16-3	0.444	0	synonymous_variant	LOW	LOC119869042	c.51G>A	p.Val17Val
chr8	71179787	C	CT	dog-16-3	0.252	2.665	frameshift_variant&stop_gained	HIGH	TRAF3	c.585dupT	p.Glu196fs
chr8	71167757	G	C	dog-17-3	0.757	8.302	missense_variant	MODERATE	TRAF3	c.218G>C	p.Cys73Ser
chr8	73259039	C	G	dog-17-3	0.463	2.5	missense_variant	MODERATE	LOC102154760	c.630G>C	p.Glu210Asp
chr8	39472744	G	A	dog-26-5	0.051	8.403	missense_variant	MODERATE	SPTB	c.1492C>T	p.Arg498Cys
chr8	35658607	C	T	dog-40-6	0.395	0.221	synonymous_variant	LOW	PPM1A	c.1299C>T	p.Ala433Ala
chr8	47163655	C	T	dog-40-6	0.452	2.38	stop_gained	HIGH	LOC490770	c.934C>T	p.Arg312*
chr8	71194938	C	T	dog-40-6	0.443	6.669	stop_gained	HIGH	TRAF3	c.1267C>T	p.Arg423*
chr8	74567987	C	A	dog-40-6	0.322	0.04	missense_variant	MODERATE	LOC119869011	c.161G>T	p.Ser54Ile
chr8	71195130	CCTTGG	C	dog-40-6	0.57	8.414	frameshift_variant	HIGH	TRAF3	c.1461_1465delTTGGC	p.Trp488fs
chr8	71195138	ATTCAAGC	A	dog-40-6	0.549	8.414	frameshift_variant	HIGH	TRAF3	c.1468_1474delTTCAAGC	p.Phe490fs
chr8	8414890	G	A	dog-41-6	0.455	3.359	missense_variant	MODERATE	FOXG1	c.361G>A	p.Ala121Thr
chr8	71173721	GC	G	dog-42-6	0.502	8.336	frameshift_variant	HIGH	TRAF3	c.535delC	p.His179fs
chr8	3232339	T	C	dog-29-5	0.41	0.37	synonymous_variant	LOW	OXA1L	c.192T>C	p.Ser64Ser
chr8	71195066	G	GGGGAAGGGGACGCACTT	dog-43-6	0.876	8.321	frameshift_variant	HIGH	TRAF3	c.1397_1413dupGGAAGGGGACGCACTTG	p.Ser472fs
chr8	42947085	G	C	dog-30-5	0.727	6.64	synonymous_variant	LOW	ZFP36L1	c.27C>G	p.Thr9Thr
chr8	71195026	A	C	dog-30-5	0.936	5.953	missense_variant	MODERATE	TRAF3	c.1355A>C	p.Tyr452Ser
chr8	74394165	A	G	dog-30-5	0.889	0.024	missense_variant	MODERATE	LOC119876518	c.26T>C	p.Phe9Ser
chr8	400633	T	C	dog-31-5	0.125	6.05	missense_variant	MODERATE	LOC100688456	c.1519A>G	p.Ile507Val
chr8	1413483	T	A	dog-31-5	0.193	-4.537	synonymous_variant	LOW	ATXN3	c.162A>T	p.Thr54Thr
chr8	2962337	G	A	dog-31-5	0.249	3.395	synonymous_variant	LOW	LOC100685214	c.957C>T	p.Tyr319Tyr
chr8	71195340	A	T	dog-31-5	0.844	4.405	stop_gained	HIGH	TRAF3	c.1669A>T	p.Lys557*
chr8	75213698	C	A	dog-31-5	0.523	0.062	missense_variant	MODERATE	LOC119872942	c.22G>T	p.Val8Phe
chr8	47598544	C	T	dog-45-6	0.457	6.063	missense_variant	MODERATE	ALDH6A1	c.257G>A	p.Arg86His
chr8	71195086	C	T	dog-45-6	0.145	8.332	missense_variant	MODERATE	TRAF3	c.1415C>T	p.Ser472Leu
chr8	71188711	G	GAT	dog-45-6	0.28	3.792	frameshift_variant	HIGH	TRAF3	c.885_886dupAT	p.Cys296fs
chr8	71188788	AG	A	dog-32-5	0.337	8.277	frameshift_variant	HIGH	TRAF3	c.949delG	p.Leu317fs
chr8	71195326	ATAC	A	dog-32-5	0.407	8.414	disruptive_inframe_deletion	MODERATE	TRAF3	c.1656_1658delTAC	p.Thr553del
chr8	1459601	C	T	dog-33-5	0.054	-2.127	synonymous_variant	LOW	CPSF2	c.2151C>T	p.Asn717Asn
chr8	3418562	T	A	dog-33-5	0.041	2.016	synonymous_variant	LOW	AJUBA	c.1230A>T	p.Ala410Ala
chr8	3704792	T	C	dog-33-5	0.062	6.601	synonymous_variant	LOW	PABPN1	c.406T>C	p.Leu136Leu
chr8	4427462	A	G	dog-33-5	0.411	6.027	missense_variant	MODERATE	ADCY4	c.374T>C	p.Phe125Ser
chr8	10552114	T	C	dog-33-5	0.077	-0.072	synonymous_variant	LOW	HECTD1	c.6945A>G	p.Ser2315Ser
chr8	26447564	G	A	dog-33-5	0.07	0.722	synonymous_variant	LOW	RPS29	c.102C>T	p.Tyr34Tyr
chr8	31727086	G	A	dog-33-5	0.039	-4.994	synonymous_variant	LOW	KTN1	c.2328G>A	p.Thr776Thr
chr8	36029067	G	A	dog-33-5	0.043	2.216	synonymous_variant	LOW	SIX4	c.1254C>T	p.Thr418Thr
chr8	43001072	A	C	dog-33-5	0.054	-1.984	synonymous_variant	LOW	ACTN1	c.1788T>G	p.Thr596Thr
chr8	45620442	C	T	dog-33-5	0.178	4.622	synonymous_variant	LOW	LOC119876468	c.774C>T	p.Ala258Ala
chr8	47157705	T	A	dog-33-5	0.469	-1.462	splice_region_variant	LOW	LOC490770	c.-179T>A
chr8	47969602	G	A	dog-33-5	0.076	-0.971	synonymous_variant	LOW	ISCA2	c.393G>A	p.Ser131Ser
chr8	70442777	C	T	dog-33-5	0.064	-0.022	synonymous_variant	LOW	DYNC1H1	c.6651C>T	p.Asn2217Asn
chr8	73168798	G	A	dog-33-5	0.439	0.485	synonymous_variant	LOW	MTA1	c.927G>A	p.Leu309Leu
chr8	73174689	C	T	dog-33-5	0.064	1.07	missense_variant	MODERATE	MTA1	c.1582C>T	p.Pro528Ser
chr8	73174704	C	T	dog-33-5	0.076	0.645	synonymous_variant	LOW	MTA1	c.1644C>T	p.Cys548Cys
chr8	71195139	TTCAAGCAGAAAGTGACGCTCATGC	T	dog-33-5	0.364	8.414	disruptive_inframe_deletion	MODERATE	TRAF3	c.1472_1495delAGCAGAAAGTGACGCTCATGCTCA	p.Lys491_Leu498del
chr8	71195338	T	TTA	dog-33-5	0.238	4.463	frameshift_variant	HIGH	TRAF3	c.1668_1669dupTA	p.Lys557fs
chr8	73872843	C	T	dog-47-6	0.262	0.108	synonymous_variant	LOW	LOC111097183	c.378G>A	p.Glu126Glu
chr8	73872991	G	A	dog-47-6	0.306	0.108	missense_variant	MODERATE	LOC111097183	c.230C>T	p.Thr77Ile
chr8	73872994	C	G	dog-47-6	0.317	0.108	missense_variant	MODERATE	LOC111097183	c.227G>C	p.Ser76Thr
chr8	1320072	T	C	dog-48-6	0.353	1.703	synonymous_variant	LOW	TRIP11	c.5265A>G	p.Arg1755Arg
chr8	71188648	G	A	dog-48-6	0.42	8.349	splice_acceptor_variant&intron_variant	HIGH	TRAF3	c.820-1G>A
chr8	71193741	C	T	dog-48-6	0.448	6.545	stop_gained&splice_region_variant	HIGH	TRAF3	c.961C>T	p.Arg321*
chr8	74567920	G	C	dog-48-6	0.839	0.04	missense_variant	MODERATE	LOC119869011	c.228C>G	p.Ser76Arg
chr8	74567926	T	C	dog-48-6	0.834	0.033	synonymous_variant	LOW	LOC119869011	c.222A>G	p.Gly74Gly
chr8	74568082	C	G	dog-48-6	0.709	0.04	missense_variant	MODERATE	LOC119869011	c.66G>C	p.Gln22His
chr8	39462253	G	A	dog-35-5	0.523	3.753	missense_variant	MODERATE	SPTB	c.3622C>T	p.Arg1208Trp
chr8	71169820	G	A	dog-35-5	0.726	8.282	splice_region_variant&synonymous_variant	LOW	TRAF3	c.297G>A	p.Lys99Lys
[truncated: 269 more rows]

## Sheet: Sup_Table_S7
Supplementary Table S7: Recurrent mutated base pair positions. SNP samples are the number of individuals carrying a variant in the same site; Total samples are the number of samples with at least one mutation in a specific gene;
percentage (%) is the proportion of individuals with mutations in a gene carrying a recurrent mutated base pair position. The variant's annotation is stored in the Annotation 1 column. If more than one variant was detected in the same position, the second annotation will appear in the Annotation 2 column.
Chr	Pos	Gene	SNP samples	Total Samples	Percentage (%)	Annotation 1		Annotation 2
chr35	25668566	H3C8	6	6	100	c.83A>T	p.K28M
chr35	25660593	LOC119877878	4	4	100	c.83A>T	p.K28M
chr9	22205986	RARA	3	5	60	c.1181G>A	p.R394Q
chr8	71194938	TRAF3	3	25	12	c.1267C>T	p.R423*
chr32	6613021	CAMK2D	2	3	66.6667	c.872T>C	p.L291S
chrX	35914566	DDX3X	2	8	25	c.1061A>G	p.D354G
chr15	50547793	FBXW7	2	13	15.3846	c.1528C>A	p.R510S	c.1528C>T	p.R510C
chr15	50547870	FBXW7	2	13	15.3846	c.1451G>A	p.R484Q
chr15	50549881	FBXW7	2	13	15.3846	c.1409G>A	p.R470H
chr13	25631356	MYC	2	5	40	c.217C>A	p.P73T	c.217C>T	p.P73S
chrX	56036185	OGT	2	4	50	c.1302T>A	p.N434K	c.1302T>G	p.N434K
chr14	10880029	POT1	2	13	15.3846	c.560G>A	p.G187E
chr9	40971678	SUZ12	2	5	40	c.1799T>A	p.I600N	c.1799T>G	p.I600S
chr5	32771788	TP53	2	11	18.1818	c.485G>A	p.R162H
chr8	71184356	TRAF3	2	25	8	c.798G>A	p.W266*

## Sheet: Sup_Table_S8
Supplementary Table S8: Copy Number Alteration analysis results obtained from GISTIC2.0. All genes annotated within the wide peak limits are listed in the "Genes" column. If there are not annotated genes within the peak's limits, the nearest gene or genes are listed within brackets [ ].
	Name	Descriptor	Wide Peak Limits	Peak Limits	Region Limits	q values	Residual q values	Amplitude Threshold	No. Samples with CNA	CNA rate in cohort	Genes
Amplification	CFA2.amp.peak.1	2.2	chr2:83398708-84979418(probes 3606:3624)	chr2:83399884-83619982(probes 3607:3614)	chr2:83399884-84979418(probes 3607:3624)	0.0058604	0.0058604	0: t<0.2; 1: 0.2<t< 0.9; 2: t>0.9	7	0.162791	AGTRAP	ANGPTL7	C2H1orf167	CASZ1	CENPS	CLCN6	DFFA	DISP3	DRAXIN	EXOSC10	FBXO2	FBXO6	KIAA2013	MAD2L2	MASP2	MFN2	MIIP	MTHFR	MTOR	NPPA	NPPB	PEX14	PGD	PLOD1	SRM	TNFRSF1B	TNFRSF8	UBIAD1	VPS13D
	CFA6.amp.peak.1	6.6	chr6:46944795-47390876(probes 14822:14835)	chr6:46945971-47375576(probes 14823:14834)	chr6:46944794-47583905(probes 14821:14841)	2.3709e-05	2.3709e-05	0: t<0.2; 1: 0.2<t< 0.9; 2: t>0.9	8	0.186047	RNPC3
	CFA8.amp.peak.1	8.8	chr8:2206864-2458738(probes 19764:19787)	chr8:2353987-2452854(probes 19777:19786)	chr8:2318678-2484632(probes 19765:19789)	0.0038834	0.0038834	0: t<0.2; 1: 0.2<t< 0.9; 2: t>0.9	4	0.0930233	[ITPK1]
	CFA8.amp.peak.2	8.8	chr8:74527229-74872085(probes 22262:22273)	chr8:74538998-74869732(probes 22263:22272)	chr8:74476617-74936820(probes 22257:22277)	0.00036959	0.00091985	0: t<0.2; 1: 0.2<t< 0.9; 2: t>0.9	11	0.255814	[TMEM121]
	CFA8.amp.peak.3	8.8	chr8:75899603-75944326(probes 22360:22365)	chr8:75911372-75925495(probes 22361:22364)	chr8:75640664-76140884(probes 22345:22375)	0.0017853	0.042586	0: t<0.2; 1: 0.2<t< 0.9; 2: t>0.9	12	0.27907	[TMEM121]
	CFA9.amp.peak.1	9.9	chr9:8330765-8339001(probes 22732:22735)	chr9:8333118-8336648(probes 22733:22734)	chr9:8295454-8415506(probes 22715:22755)	4.4326e-11	4.4326e-11	0: t<0.2; 1: 0.2<t< 0.9; 2: t>0.9	18	0.418605	[SLC39A11]
	CFA13.amp.peak.1	13.13	chr13:1-64299765(probes 31813:33000)	chr13:37492307-37551156(probes 32395:32410)	chr13:1-64299765(probes 31813:33000)	4.4228e-20	0.017373	0: t<0.2; 1: 0.2<t< 0.9; 2: t>0.9	23	0.534884	AASDH	ABRA	ADAMTS3	ADCK5	ADCY8	ADGRB1	ADGRL3	AFM	AFP	AGO2	ALB	AMBN	AMTN	ANGPT1	ANKRD17	ANKRD46	ANXA13	ARC	ARL9	ASAP1	ATAD2	ATP10D	ATP6V1C1	ATP8A1	AZIN1	BAALC	BEND4	BOP1	C13H8orf33	C13H8orf76	C13H8orf82	CABS1	CCDC166	CCN3	CCN4	CEP135	CHIC2	CHRAC1	CHRNA3
	CFA13.amp.peak.2	13.13	chr13:1-64299765(probes 31813:33000)	chr13:41627125-42306255(probes 32479:32496)	chr13:1-64299765(probes 31813:33000)	4.4228e-20	0.025905	0: t<0.2; 1: 0.2<t< 0.9; 2: t>0.9	23	0.534884	AASDH	ABRA	ADAMTS3	ADCK5	ADCY8	ADGRB1	ADGRL3	AFM	AFP	AGO2	ALB	AMBN	AMTN	ANGPT1	ANKRD17	ANKRD46	ANXA13	ARC	ARL9	ASAP1	ATAD2	ATP10D	ATP6V1C1	ATP8A1	AZIN1	BAALC	BEND4	BOP1	C13H8orf33	C13H8orf76	C13H8orf82	CABS1	CCDC166	CCN3	CCN4	CEP135	CHIC2	CHRAC1	CHRNA3
	CFA13.amp.peak.3	13.13	chr13:1-64299765(probes 31813:33000)	chr13:59875405-59961325(probes 32835:32842)	chr13:1-64299765(probes 31813:33000)	3.5873e-20	1.5466e-10	0: t<0.2; 1: 0.2<t< 0.9; 2: t>0.9	22	0.511628	AASDH	ABRA	ADAMTS3	ADCK5	ADCY8	ADGRB1	ADGRL3	AFM	AFP	AGO2	ALB	AMBN	AMTN	ANGPT1	ANKRD17	ANKRD46	ANXA13	ARC	ARL9	ASAP1	ATAD2	ATP10D	ATP6V1C1	ATP8A1	AZIN1	BAALC	BEND4	BOP1	C13H8orf33	C13H8orf76	C13H8orf82	CABS1	CCDC166	CCN3	CCN4	CEP135	CHIC2	CHRAC1	CHRNA3
	CFA16.amp.peak.1	16.16	chr16:55267171-55355443(probes 38196:38203)	chr16:55277763-55301302(probes 38197:38200)	chr16:55094152-55522577(probes 38179:38219)	5.9084e-07	5.9084e-07	0: t<0.2; 1: 0.2<t< 0.9; 2: t>0.9	10	0.232558	[CBD107]
	CFA18.amp.peak.1	18.18	chr18:18750959-18882781(probes 41308:41319)	chr18:18756843-18859242(probes 41309:41316)	chr18:18727418-19131130(probes 41301:41335)	1.8168e-11	1.8168e-11	0: t<0.2; 1: 0.2<t< 0.9; 2: t>0.9	13	0.302326	[PHTF2]
	CFA19.amp.peak.1	19.19	chr19:20955108-21265830(probes 42618:42637)	chr19:21106938-21144601(probes 42623:42628)	chr19:20693815-21328210(probes 42591:42643)	2.6931e-08	2.6931e-08	0: t<0.2; 1: 0.2<t< 0.9; 2: t>0.9	11	0.255814	[GPR148]
	CFA20.amp.peak.1	20.2	chr20:53668795-53719403(probes 45658:45673)	chr20:53669971-53718227(probes 45659:45672)	chr20:53669971-53847696(probes 45659:45675)	0.00082008	0.00082008	0: t<0.2; 1: 0.2<t< 0.9; 2: t>0.9	6	0.139535	[EMR4]
	CFA26.amp.peak.1	26.26	chr26:25565590-25666809(probes 55146:55157)	chr26:25566766-25569119(probes 55147:55150)	chr26:25565589-25669163(probes 55145:55159)	0.0089313	0.0089313	0: t<0.2; 1: 0.2<t< 0.9; 2: t>0.9	8	0.186047	[SLC5A4]
	CFA31.amp.peak.1	31.31	chr31:1-39901454(probes 60183:60996)	chr31:18698989-18919087(probes 60455:60480)	chr31:1-39901454(probes 60183:60996)	3.0795e-06	0.061662	0: t<0.2; 1: 0.2<t< 0.9; 2: t>0.9	11	0.255814	ABCG1	ADAMTS5	ADARB1	AIRE	APP	ATP5PF	ATP5PO	B3GALT5	BACE2	BACH1	BRWD1	BTG3	C2CD2	C31H21orf58	C31H21orf62	C31H21orf91	CADM2	CBR3	CBS	CCDC34	CCT8	CFAP298	CFAP410	CGGBP1	CHAF1B	CHMP2B	CHODL	CLDN14	CLDN17	CLDN8	CLIC6	COL18A1	COL6A1	COL6A2	CRYAA	CSTB	CYYR1	DIP2A	DNMT3L
	CFA31.amp.peak.2	31.31	chr31:1-39901454(probes 60183:60996)	chr31:21161271-21354298(probes 60533:60548)	chr31:1-39901454(probes 60183:60996)	2.7877e-06	0.012452	0: t<0.2; 1: 0.2<t< 0.9; 2: t>0.9	11	0.255814	ABCG1	ADAMTS5	ADARB1	AIRE	APP	ATP5PF	ATP5PO	B3GALT5	BACE2	BACH1	BRWD1	BTG3	C2CD2	C31H21orf58	C31H21orf62	C31H21orf91	CADM2	CBR3	CBS	CCDC34	CCT8	CFAP298	CFAP410	CGGBP1	CHAF1B	CHMP2B	CHODL	CLDN14	CLDN17	CLDN8	CLIC6	COL18A1	COL6A1	COL6A2	CRYAA	CSTB	CYYR1	DIP2A	DNMT3L
	CFA35.amp.peak.1	35.35	chr35:1-90627(probes 64337:64347)	chr35:1-51787(probes 64337:64346)	chr35:1-209503(probes 64337:64363)	0.00012972	0.00012972	0: t<0.2; 1: 0.2<t< 0.9; 2: t>0.9	13	0.302326	[CEBPD]
	CFA36.amp.peak.1	36.36	chr36:1167584-1191121(probes 65212:65223)	chr36:1168760-1178175(probes 65213:65220)	chr36:1168760-1193475(probes 65213:65225)	0.02516	0.02516	0: t<0.2; 1: 0.2<t< 0.9; 2: t>0.9	5	0.116279	[RPRM]
Delention	CFA3.del.peak.1	3.3	chr3:31443494-31913113(probes 4870:4925)	chr3:31522351-31560014(probes 4873:4876)	chr3:31541183-31560014(probes 4875:4876)	0.026176	0.026176	0: t>-0.2; 1: -0.2>t> -1.3; 2: t< -1.3	9	0.209302	OR6C1K	OR6C63	OR6C85
	CFA6.del.peak.1	6.6	chr6:9509015-9922140(probes 13626:13653)	chr6:9766778-9850344(probes 13642:13650)	chr6:9818566-9850343(probes 13645:13649)	0.033584	0.033584	0: t>-0.2; 1: -0.2>t> -1.3; 2: t< -1.3	5	0.116279	AZGP1	CYP3A26	GJC3	OR2AE1	TRIM4	ZKSCAN1
	CFA8.del.peak.1	8.8	chr8:71742462-76405709(probes 22146:22382)	chr8:72835888-73232534(probes 22173:22176)	chr8:72070842-76405709(probes 22159:22382)	0.0086761	0.0086761	0: t>-0.2; 1: -0.2>t> -1.3; 2: t< -1.3	10	0.232558	ADSS1	AHNAK2	AKT1	ATP5MJ	BRF1	BTBD6	CDCA4	CEP170B	CLBA1	CRIP1	CRIP2	GPR132	KIF26A	MTA1	NUDT14	PACS2	PLD4	PPP1R13B	RD3L	SIVA1	TDRD9	TEDC1	TMEM121	TMEM179	XRCC3	ZBTB42	ZFYVE21
	CFA9.del.peak.1	9.9	chr9:60063182-60312702(probes 24458:24473)	chr9:60196181-60217366(probes 24465:24466)	chr9:60193827-60438640(probes 24463:24475)	0.031239	0.033584	0: t>-0.2; 1: -0.2>t> -1.3; 2: t< -1.3	6	0.139535	OR1AF1	OR1L6	OR1L8	OR5C1	PTGS1
	CFA14.del.peak.1	14.14	chr14:464917-2845985(probes 33026:33097)	chr14:2013848-2678852(probes 33051:33084)	chr14:1-61112200(probes 33001:34660)	0.00014226	0.00014226	0: t>-0.2; 1: -0.2>t> -1.3; 2: t< -1.3	12	0.27907	AASS	ABCB1	ABCB4	ADAM22	ADCYAP1R1	AGMO	AGR2	AHCYL2	AHR	AKAP9	AKR1B1	ANKIB1	ANKMY2	AOAH	AQP1	ARF1	ARF5	ARL4A	ASB15	ASB4	ASNS	ASZ1	ATP6V1F	ATP6V1FNB	BBS9	BET1	BMPER	BMT2	BZW2	C14H1orf35	C14H7orf31	C1GALT1	CADPS2	CAFA-T2R2	CALCR	CALU	CAPZA2	CASD1	CAV1
	CFA20.del.peak.1	20.2	chr20:36961297-37207287(probes 45238:45288)	chr20:37102535-37149614(probes 45255:45274)	chr20:37113128-37148436(probes 45259:45271)	0.029412	0.026176	0: t>-0.2; 1: -0.2>t> -1.3; 2: t< -1.3	6	0.139535	PRKCD	RFT1	TKT
	CFA26.del.peak.1	26.26	chr26:25391394-27943124(probes 55120:55351)	chr26:27079209-27316962(probes 55301:55302)	chr26:25439650-27832486(probes 55123:55349)	1.5765e-35	1.5765e-35	0: t>-0.2; 1: -0.2>t> -1.3; 2: t< -1.3	27	0.627907	GNAZ	PRAME	RAB36	RSPH14	ZNF280B
	CFA34.del.peak.1	34.34	chr34:26550817-27464168(probes 63908:63957)	chr34:26833296-27300565(probes 63909:63956)	chr34:26995723-26996899(probes 63933:63934)	0.018987	0.017916	0: t>-0.2; 1: -0.2>t> -1.3; 2: t< -1.3	1	0.0232558	B3GALNT1	KPNA4	NMD3	PPM1L	SMC4	TRIM59
[truncated: 268 more columns]

## Sheet: Sup_Table_S9
Supplementary Table S9: Explorative univariate Cox regression analysis results. Regression Coefficient (Reg.Coef), Hazard Ratio (HR), Confidence Intervals (95% CI), p-values (p-val), Benjamin-Hochberg FDR correction (FDR). Genetic aberrations with p <=0.10 are highlighted in bold letters.
	Progression Free Survival (PFS)					Overall Survival Time (OST)
Variable	Reg. Coef	HR	95% CI	p-val	FDR	Reg. Coef	HR	95% CI	p-val	FDR
Recurrently Mutated Genes (RMGs)
TRAF3	-0.307021	0.735635	0.38–1.42	0.362179	0.710704	0.269567	1.3094	0.61–2.83	0.493551	0.874364
FBXW7	-0.200455	0.818359	0.40–1.66	0.580004	0.836149	0.200588	1.22212	0.57–2.64	0.608902	0.874364
POT1	-0.781212	0.457851	0.21–0.98	0.0452556	0.228056	-0.900068	0.406542	0.16–1.01	0.0522645	0.447981
TP53	0.551634	1.73609	0.83–3.64	0.143624	0.478745	0.712529	2.03914	0.92–4.53	0.0804919	0.536613
SETD2	-0.420712	0.656579	0.30–1.45	0.298849	0.710704	-0.110717	0.895192	0.38–2.12	0.801432	0.932366
DDX3X	0.466594	1.59455	0.68–3.72	0.279677	0.710704	0.756234	2.13024	0.89–5.11	0.0903839	0.542303
TBL1XR1	-0.0136002	0.986492	0.43–2.26	0.974382	0.987325	-0.0176805	0.982475	0.40–2.44	0.969584	0.969584
H3C8	0.867769	2.38159	0.92–6.16	0.0735781	0.294313	0.545193	1.72494	0.64–4.68	0.284136	0.788138
KDM6A	0.0219765	1.02222	0.40–2.64	0.963855	0.987325	-0.698347	0.497407	0.15–1.68	0.261842	0.785527
MEF2C	0.244915	1.27751	0.49–3.3	0.613176	0.836149	0.266379	1.30523	0.45–3.81	0.626091	0.874364
MYC	0.0534815	1.05494	0.41–2.73	0.912151	0.977304	0.177574	1.19432	0.41–3.47	0.744285	0.932366
RARA	0.138664	1.14874	0.40–3.3	0.796573	0.938647	0.8608	2.36505	0.78–7.16	0.127952	0.607142
SUZ12	0.525628	1.69152	0.65–4.43	0.284272	0.710704	0.450244	1.5687	0.47–5.28	0.467344	0.874364
LOC119877878	-0.281845	0.75439	0.26–2.18	0.602415	0.836149	0.257633	1.29386	0.44–3.79	0.638104	0.874364
OGT	-0.178423	0.836589	0.29–2.38	0.738268	0.938647	0.115364	1.12228	0.39–3.26	0.832027	0.932366
PPP6C	-0.503351	0.604502	0.18–2.03	0.414577	0.710704	-0.200224	0.818547	0.19–3.47	0.785673	0.932366
PTPRC	-0.472371	0.623522	0.22–1.81	0.385459	0.710704	-1.52289	0.21808	0.02–1.62	0.13605	0.607142
ABCA13	1.62114	5.05886	1.41–18.2	0.0130392	0.156471	1.9983	7.37649	1.9–28.7	0.00393097	0.235858
CAMK2D	-0.496033	0.608942	0.19–2.0	0.413646	0.710704	-1.87163	0.153872	0.02–1.20	0.0745099	0.536613
CIC	-0.709676	0.491803	0.11–2.15	0.345202	0.710704	-0.185472	0.830712	0.19–3.62	0.805001	0.932366
DENND5B	2.18243	8.86786	2.15–36.6	0.00252666	0.0686773	1.40422	4.07234	1.16–14.3	0.0281023	0.331563
DNHD1	0.126445	1.13479	0.34–3.75	0.835569	0.938647	0.34895	1.41758	0.33–6.06	0.637616	0.874364
PCDH15	1.37417	3.95179	1.11–14.1	0.0341318	0.204791	1.01097	2.74828	0.79–9.61	0.11351	0.607142
PCLO	0.501641	1.65143	0.50–5.47	0.411625	0.710704	0.449893	1.56814	0.46–5.33	0.470908	0.874364
SMARCA4	0.14318	1.15394	0.35–3.81	0.814245	0.938647	0.475495	1.60881	0.38–6.87	0.520782	0.874364
TTN	0.55927	1.7494	0.53–5.82	0.362	0.710704	0.329954	1.3909	0.33–5.93	0.655773	0.874364
Copy Number Alterations (CNAs)
CFA2.amp.peak.1	-0.461674	0.630228	0.28–1.44	0.274226	0.710704	-0.375231	0.68713	0.26–1.81	0.446887	0.874364
CFA6.amp.peak.1	0.217102	1.24247	0.57–2.73	0.588932	0.836149	0.323838	1.38242	0.56–3.44	0.486128	0.874364
CFA8.amp.peak.1	-0.113219	0.892955	0.31–2.54	0.831786	0.938647	-0.405372	0.666728	0.16–2.83	0.582763	0.874364
CFA8.amp.peak.2	0.303951	1.3552	0.67–2.75	0.400652	0.710704	0.272629	1.31341	0.59–2.93	0.506186	0.874364
CFA8.amp.peak.3	0.221117	1.24747	0.59–2.62	0.559272	0.836149	0.089419	1.09354	0.46–2.59	0.839129	0.932366
CFA9.amp.peak.1	0.304919	1.35651	0.72–2.57	0.34854	0.710704	0.482288	1.61978	0.77–3.42	0.206276	0.687588
CFA13.amp.peak.1	-0.0904459	0.913524	0.48–1.72	0.780064	0.938647	0.203966	1.22626	0.58–2.58	0.590924	0.874364
CFA13.amp.peak.2	-0.322283	0.724493	0.38–1.37	0.319151	0.710704	-0.105276	0.900076	0.43–1.88	0.779078	0.932366
CFA13.amp.peak.3	0.0568146	1.05846	0.56–1.99	0.860426	0.938647	0.304024	1.3553	0.64–2.85	0.423328	0.874364
CFA16.amp.peak.1	-0.0784705	0.924529	0.45–1.91	0.832119	0.938647	-0.197844	0.820497	0.35–1.91	0.646725	0.874364
CFA18.amp.peak.1	-0.0665422	0.935623	0.48–1.83	0.845802	0.938647	-0.133885	0.874691	0.40–1.94	0.741658	0.932366
CFA19.amp.peak.1	0.201239	1.22292	0.57–2.63	0.606308	0.836149	0.926721	2.52621	1.11–5.77	0.0280186	0.331563
CFA20.amp.peak.1	1.05815	2.88104	1.14–7.26	0.0247668	0.167547	1.11112	3.03776	1.19–7.78	0.0206012	0.331563
CFA26.amp.peak.1	-0.0067038	0.993319	0.43–2.27	0.987325	0.987325	0.0710934	1.07368	0.41–2.84	0.886251	0.966819
CFA31.amp.peak.1	0.104782	1.11047	0.54–2.29	0.777111	0.938647	0.468422	1.59747	0.72–3.56	0.251464	0.785527
CFA31.amp.peak.2	-0.00737853	0.992649	0.48–2.05	0.984109	0.987325	0.354838	1.42595	0.64–3.17	0.383132	0.874364
CFA35.amp.peak.1	0.27093	1.31118	0.65–2.66	0.452417	0.745712	0.53086	1.70039	0.79–3.67	0.176866	0.624232
CFA36.amp.peak.1	-0.48152	0.617843	0.26–1.77	0.370478	0.710704	-0.370399	0.690459	0.21–2.31	0.547434	0.874364
CFA3.del.peak.1	0.756613	2.13105	0.99–4.59	0.0532131	0.228056	1.09478	2.98852	1.31–6.81	0.0092037	0.276111
CFA6.del.peak.1	-0.547155	0.578594	0.20–1.66	0.3097	0.710704	-0.418992	0.657709	0.20–2.19	0.494652	0.874364
CFA8.del.peak.1	0.354815	1.42592	0.69–2.95	0.339673	0.710704	-0.0513613	0.949935	0.42–2.16	0.902392	0.966848
CFA9.del.peak.1	1.12301	3.07408	1.22–7.74	0.0171222	0.167547	1.0304	2.80218	1.09–7.23	0.0331563	0.331563
CFA14.del.peak.1	0.808287	2.24406	1.11–4.55	0.0251321	0.167547	0.41511	1.51454	0.68–3.35	0.306057	0.79841
CFA20.del.peak.1	0.750854	2.11881	0.84–5.37	0.113205	0.399548	0.731078	2.07732	0.75–5.78	0.161108	0.624232
CFA26.del.peak.1	-0.246715	0.781363	0.41–1.5	0.459856	0.745712	0.18368	1.20163	0.55–2.61	0.642387	0.874364
CFA34.del.peak.1	0.628848	1.87545	0.25–14.1	0.541437	0.836149	1.10811	3.02863	0.39–23.5	0.288984	0.788138
Clinical variables
Treatment Arm 2	-1.4276	0.2399	0.07–0.81	0.02082	0.167547	-0.14165	0.86793	0.23–3.34	0.837	0.932366
Treatment Arm 3	-1.3564	0.2576	0.07–1.01	0.0519	0.228056	0.04031	1.04114	0.22–4.88	0.959	0.969584
Treatment Arm 4	-2.0267	0.1318	0.03–0.52	0.00397	0.0686773	-0.64778	0.52321	0.12–2.36	0.399	0.874364
Treatment Arm 5	-1.6992	0.1828	0.06–0.59	0.00457	0.0686773	-0.06365	0.93834	0.25–3.49	0.924	0.969584
Treatment Arm 6	-1.7107	0.1807	0.06–0.59	0.00458	0.0686773	0.02821	1.02862	0.29–3.59	0.965	0.969584
Age group ( > = 8 years)	0.8	2.22	1.12–4.45	0.02	0.228056	0.6	1.83	0.87–3.86	0.11	0.624232
Sex (Male)	0.15	1.16	0.61–2.21	0.652	0.869876	0.2055	1.2282	0.58–2.58	0.588	0.874364
TMB group (> = 1.18)	0.557	1.745	0.91–3.36	0.0954	0.357672	0.5546	1.7413	0.83–3.65	0.142	0.607142

[truncated: 1 more sheets: Sup_Table_S10]
